# Supplementary material for: Tumour microenvironment landscape and immunotherapy response in bladder cancer decoded by stromal MOXD1 based on copper-related genes signature
Source: Front Oncol. 2022 Dec 22;12:1081091. doi: 10.3389/fonc.2022.1081091 (PMC9815449; doi:10.3389/fonc.2022.1081091)
Supplement: Supplementary file 5 [file Table_1.xlsx]

## Sheet: Sheet1
Table S1
AANAT
ABAT
ABCB6
ACLY
ACO2
ACOT1
ACOT12
ACOT2
ACOT4
ACOT7
ACOT9
ACR
ADNP
AGXT
AIFM2
ALAD
ALAS1
ALAS2
ALB
ALDH1L1
ALDH6A1
ANG
ANKRD9
AOC1
AOC2
AOC3
APOA4
APP
AQP1
AQP2
ARF1
ATOX1
ATP13A2
ATP5F1D
ATP7A
ATP7B
BACE1
BDH2
BECN1
BIRC5
BLVRA
CCDC22
CCS
CDK1
CDKN2A
COA6
COASY
COMMD1
COQ2
COQ3
COQ7
COX10
COX11
COX15
COX17
COX19
CP
CPOX
CTNS
CUTA
CUTC
CYP1A1
DAXX
DBH
DCT
DLAT
DLD
F5
F8
FECH
FKBP4
FTCD
GCLC
GCLM
GLRX2
GLS
GLYAT
GPC1
GPX1
GRHPR
GSTA1
HACL1
HAMP
HEPH
HEPHL1
HPGD
HSF1
IL1A
ISCU
LACC1
LCAT
LIAS
LIPT1
LOX
LOXL1
LOXL2
LOXL3
LOXL4
MAP1LC3A
ME1
ME3
MLYCD
MMGT1
MOCOS
MOCS2
MOXD1
MOXD2P
MT1A
MT1B
MT1DP
MT1E
MT1F
MT1G
MT1H
MT1HL1
MT1M
MT1X
MT2A
MT3
MT4
MT-CO1
MT-CO2
MTCO2P12
MTHFD2
MTRR
NDOR1
NFE2L1
NFE2L2
NFS1
NNT
NOX4
OR5AR1
OXSM
P2RX4
PAM
PARK7
PDHA1
PDHB
PDSS1
PDSS2
PGD
PGLS
PPOX
PPT1
PRND
PRNP
RNF7
S100A12
S100A13
S100A5
SCO1
SCO2
SDHA
SDHB
SDHC
SDHD
SLC11A2
SLC31A1
SLC31A2
SNAI3
SNCA
SNCB
SNCG
SOD1
SOD3
SORD
SPR
STEAP2
STEAP3
STEAP4
SUMF1
TFRC
TP53
TSPO
TYR
UGT1A1
UROS
VPS9D1
WWOX
XIAP
