# Supplementary material for: Tumour microenvironment landscape and immunotherapy response in bladder cancer decoded by stromal MOXD1 based on copper-related genes signature
Source: Front Oncol. 2022 Dec 22;12:1081091. doi: 10.3389/fonc.2022.1081091 (PMC9815449; doi:10.3389/fonc.2022.1081091)
Supplement: Supplementary file 6 [file Table_2.xlsx]

## Sheet: Sheet1
Table S2
id	futime	fustat	HEPH	LOXL2	MOXD1	S100A5	SNAI3	SNCB	ACLY	GCLM	GPX1	OXSM	MT1A	TFRC	NDOR1	STEAP4	riskScore	Risk
TCGA-CF-A47X	1.05205	0	2.69203	3.97798	2.28482	4.07548	3.38273	2.40906	7.68769	4.51064	8.26817	4.70301	4.74448	6.70281	4.2776	2.32863	0.762627	low
TCGA-ZF-AA51	4.69589	0	3.50226	4.69706	5.27069	2.30355	2.9234	2.43542	6.96946	6.10157	9.42741	4.73492	4.09208	7.44279	3.99522	2.64745	1.27073	high
TCGA-BL-A0C8	3.33973	0	2.95438	4.66683	6.3162	4.2817	3.0128	2.40906	8.06584	5.36167	7.98494	4.37643	5.85721	8.74898	3.80033	2.85147	1.80879	high
TCGA-BT-A42C	2.39178	0	2.64119	3.45965	2.4209	4.42199	2.60488	2.40906	7.26259	4.57916	9.03001	5.08735	3.29699	7.34827	3.76516	3.63837	0.946895	low
TCGA-G2-A3IB	0.60274	1	2.5065	5.03848	2.44664	2.41673	2.53977	2.43609	7.07192	7.25812	7.37758	3.55647	3.58136	7.83837	4.69244	4.78219	1.61457	high
TCGA-2F-A9KP	0.99726	1	2.65766	3.50146	2.67313	4.01397	2.49703	2.40906	7.67242	5.60987	8.55596	5.29111	5.01471	8.28589	4.16898	2.90115	1.27945	high
TCGA-DK-A3IT	1.77534	0	4.05536	4.12274	4.18477	4.04504	3.57109	2.40906	7.3179	5.40291	9.1637	4.45473	3.69889	8.34952	4.31182	3.53154	1.01374	high
TCGA-FD-A43P	2.27945	0	3.11918	4.17271	4.96277	2.32547	3.52334	2.47408	7.158	4.58837	8.45275	4.17982	3.29844	8.96744	4.95867	3.69345	0.889322	low
TCGA-DK-A3IV	0.805479	1	3.48943	2.88786	3.3586	3.2135	3.42466	2.42202	6.86429	4.9842	8.44239	4.79121	3.24574	7.50319	4.83365	3.93101	0.644123	low
TCGA-2F-A9KW	0.69589	1	3.53694	4.95206	5.40921	2.31087	2.76136	2.40906	6.62731	5.76094	8.62191	4.16315	4.62369	8.55993	4.91889	4.36865	1.34725	high
TCGA-GU-A762	0.635616	1	3.0088	4.66969	3.25775	2.3442	3.81285	2.42633	6.62819	4.41653	10.3602	4.32598	4.42099	6.2395	4.75085	2.6151	0.306016	low
TCGA-XF-AAME	7.74795	1	5.02588	5.0398	5.81202	2.47655	4.24628	2.5601	6.80938	5.09284	8.95112	4.20814	5.37652	7.27185	4.06653	4.99228	1.47992	high
TCGA-XF-AAN0	4.70685	1	2.86247	3.34358	4.02269	2.98879	3.12232	2.40906	7.30488	5.25631	9.85614	4.60122	5.18645	6.8218	4.52856	5.46102	1.25979	high
TCGA-CF-A47W	1.00822	0	2.51703	3.11404	2.43155	4.26696	4.80285	2.4668	5.80765	3.0138	9.66637	4.88785	3.14061	4.53927	3.78159	2.11144	-0.48707	low
TCGA-GC-A3I6	1.72603	1	3.28512	4.51901	3.1254	2.43952	2.98436	2.45778	6.39835	4.1314	8.79813	3.9655	3.55857	7.77729	4.86372	3.28339	0.643878	low
TCGA-FD-A6TA	5.23836	0	4.1358	5.12039	4.97624	3.15516	2.9431	2.4712	8.25889	4.77873	9.6604	4.7264	3.59374	6.86716	3.57964	2.48856	1.36933	high
TCGA-DK-A1A7	1.53425	0	2.7615	3.41637	2.95505	4.35331	2.80027	2.50182	6.37806	4.23937	7.86548	4.38096	5.68626	5.7191	3.32884	2.60987	1.13927	high
TCGA-FD-A3SR	1.64932	1	3.97913	3.97109	5.1236	2.68115	3.07366	2.40906	7.18227	3.63518	8.56879	4.59154	3.21028	7.13468	4.37512	4.75743	1.03731	high
TCGA-GU-AATP	2.74795	0	4.51344	5.59036	3.99707	3.27809	2.73482	2.48265	6.76512	4.04185	9.1164	4.52153	3.87133	6.42655	4.09707	3.94389	1.04397	high
TCGA-DK-AA6X	1.27945	0	3.40378	3.71707	3.76977	2.84884	3.25979	2.40906	6.83265	4.3936	8.35531	4.99421	3.38897	6.93905	3.784	4.18808	1.02129	high
TCGA-XF-A9T3	0.186301	0	4.46501	4.83361	4.34529	2.57473	2.89097	2.45168	7.06483	4.65144	9.4274	4.41069	5.7008	5.85767	4.40028	4.41512	1.32679	high
TCGA-PQ-A6FN	1.38904	0	3.2477	3.93499	2.67028	2.37675	2.94891	2.54825	6.35414	4.47166	8.90808	4.26552	3.70988	5.97346	3.80254	4.28621	1.06191	high
TCGA-DK-A3WW	1.73425	0	2.67246	4.28826	3.47051	2.27974	3.01785	2.42541	6.8347	3.18545	9.53413	4.25589	4.43308	8.26388	4.07268	3.49285	0.958512	low
TCGA-XF-AAMY	8.24932	0	3.86815	4.32773	4.36043	3.5867	2.65523	2.40906	7.03368	5.62013	8.47108	4.17132	3.74759	6.88403	4.73092	3.17406	1.01723	high
TCGA-K4-A3WS	2.08493	0	5.14555	5.2796	5.42204	2.79063	3.14367	2.42697	7.017	4.42162	8.36918	4.28844	4.38917	6.49385	4.70677	3.96868	1.10517	high
TCGA-UY-A9PA	2.93699	0	2.37257	3.00448	2.21008	3.09282	5.15733	2.40906	6.84533	5.07266	8.83939	4.12958	3.50097	7.02874	4.28032	2.31318	0.186977	low
TCGA-G2-AA3F	2.44658	0	2.85735	4.38166	2.79552	4.73921	2.55984	2.40906	7.89135	6.08804	8.13066	5.81663	3.14061	8.30346	4.64057	2.38996	0.823218	low
TCGA-FJ-A871	0.745205	1	2.81374	6.64093	3.00004	4.46084	2.87641	4.03705	7.1703	3.49979	9.76986	4.53135	9.35533	5.58061	4.38211	2.11073	1.59116	high
TCGA-ZF-A9RN	1.68493	1	2.3405	3.38542	6.76758	2.36852	2.46966	2.46763	8.17457	4.5749	8.38231	4.24632	3.57073	8.25644	3.63503	2.28818	1.67211	high
TCGA-GC-A3RB	1.59452	0	2.73255	3.56857	3.04157	3.25393	2.7106	2.40906	7.99538	5.85753	8.34153	4.68884	3.55827	10.7376	3.95366	2.54173	1.53739	high
TCGA-UY-A9PF	0.320548	0	3.21067	4.08591	3.35097	3.71363	2.52354	2.40906	6.51304	5.96143	8.70161	4.06551	3.67354	7.41526	3.43969	2.60809	1.31611	high
TCGA-YC-A89H	1.56986	0	3.25095	4.70794	2.92357	4.24075	2.72349	2.5757	6.93917	5.06977	9.60017	5.01337	3.34571	7.33187	4.00962	2.19711	0.748379	low
TCGA-XF-AAMQ	5.96438	0	3.15178	4.76226	3.62308	3.78093	2.97668	2.43014	7.49956	4.18354	8.72361	4.72259	3.42282	7.67933	4.08347	2.78492	0.894865	low
TCGA-CF-A1HR	1.06575	0	2.91397	4.09537	3.36827	4.57578	3.17009	2.40906	7.23015	5.76224	9.88115	5.00596	3.47415	8.1295	3.84146	3.31329	0.955813	low
TCGA-E7-A3X6	2.47671	1	3.16726	4.02321	3.17619	2.91662	2.96489	2.40906	7.54043	4.08449	9.57903	4.97552	3.20857	6.20527	3.71613	2.42903	0.795928	low
TCGA-DK-A6AW	4.4411	0	2.89252	4.32227	5.28302	3.74309	3.21759	2.42869	5.81091	5.03738	9.97441	4.45256	4.21118	5.94362	4.04139	2.79567	0.570006	low
TCGA-GC-A3BM	1.78356	1	2.67595	3.67978	2.836	2.91577	2.86499	2.42556	7.45025	4.70937	8.92374	4.51447	3.56092	7.23506	4.22684	2.59368	0.895664	low
TCGA-GV-A6ZA	1.89315	0	2.45783	4.06382	2.5118	5.15275	2.79418	2.42766	7.28679	5.5846	9.1442	5.44174	3.48801	7.93942	4.60703	2.35621	0.509055	low
TCGA-G2-A2EJ	4	0	2.51234	4.09932	2.40391	2.20909	2.47837	2.44734	7.01762	3.91757	8.15237	4.29162	3.38881	8.43471	4.75241	3.90711	0.952478	low
TCGA-FD-A43N	1.91507	0	3.45955	5.4883	3.34003	3.26869	2.65912	2.42244	7.20969	4.89445	8.85975	4.22313	4.00922	7.31865	4.26464	3.1143	1.11767	high
TCGA-UY-A8OD	9.40274	0	4.2424	4.53386	4.26246	2.85189	2.96751	2.42923	5.68193	3.66279	10.4875	4.29319	4.01373	6.9534	3.9565	3.85405	0.738552	low
TCGA-2F-A9KT	6.44384	0	3.20548	4.17562	3.4259	2.64716	2.50304	2.59195	6.91128	4.05732	8.8972	4.25825	3.4165	7.95687	5.41449	2.38483	0.528778	low
TCGA-BT-A20Q	1.62466	1	4.22276	4.58741	4.43138	2.54529	2.87108	2.42724	7.40069	5.35672	9.35208	4.37578	3.35407	8.00761	3.58105	2.23766	1.37659	high
TCGA-CU-A0YR	1.26027	1	3.31474	5.60318	4.9123	5.59694	2.83216	2.40906	7.12979	7.65224	8.37375	4.59313	3.64297	9.22443	4.29807	2.45601	1.25436	high
TCGA-SY-A9G5	3.24932	0	4.54499	5.67636	4.10651	3.32747	3.24442	2.49352	7.08765	4.97466	9.67356	4.20528	3.39032	5.99346	4.55415	2.33117	0.652387	low
TCGA-4Z-AA84	1.26027	0	2.85812	5.8723	2.83419	2.94566	2.48922	2.40906	8.25594	4.57911	8.98026	4.98662	3.63187	7.71004	4.78747	5.38206	1.26179	high
TCGA-4Z-AA7Q	1.39726	1	2.65667	3.13249	3.54058	2.68386	3.28348	2.43176	6.53732	5.91398	9.14047	4.9829	3.55526	7.21671	4.50349	3.35198	0.710525	low
TCGA-FD-A5BT	0.89863	1	4.37095	4.5252	6.23114	2.82347	4.1113	2.51079	5.12822	3.32769	10.3108	3.75235	6.77748	5.68982	4.45288	3.88901	0.597561	low
TCGA-CF-A27C	1.16438	0	2.52373	3.16708	2.23929	3.77573	2.49411	2.40906	6.52904	4.60344	9.2959	4.677	3.14061	6.39573	3.41477	2.21209	0.752213	low
TCGA-E7-A6MF	2.05479	0	2.67124	2.84204	2.418	2.38335	3.62335	2.46325	6.2882	3.56531	8.63106	5.0187	3.21556	6.44086	4.08516	3.48541	0.383809	low
TCGA-FT-A61P	0.923288	0	4.01584	4.71422	3.83	3.38104	3.02202	2.42776	7.00952	4.30643	9.55765	4.20457	3.66559	5.43862	4.28766	3.29124	0.752197	low
TCGA-DK-AA77	1.69315	0	2.65525	3.70956	2.43895	4.36254	2.71124	2.42819	7.65314	5.42413	8.03824	5.07308	3.43218	6.45568	3.68286	2.50401	1.04391	high
TCGA-ZF-AA5N	0.460274	1	2.45194	3.70858	2.68538	3.32714	2.61176	2.45272	7.37766	3.10187	7.96528	4.70349	6.02142	7.31685	4.1988	2.1789	1.01678	high
TCGA-DK-AA6U	1.58356	0	2.52986	3.20057	2.85016	3.19236	2.62383	2.42437	7.91334	4.77892	8.72554	4.96447	4.13455	7.41065	4.46635	3.34603	1.07239	high
TCGA-BT-A20O	1.0137	1	3.30448	6.25649	3.86352	2.50646	3.86525	2.53068	7.83494	8.29459	9.81987	4.1297	4.74761	7.73667	4.73729	3.05703	1.38045	high
TCGA-GD-A3OS	1.74795	0	2.40018	7.10166	3.85686	2.7469	3.30186	3.91037	7.38917	4.1775	8.54179	4.70129	3.40685	7.65532	3.86193	3.11806	1.52287	high
TCGA-XF-A9SZ	2.35342	1	4.02462	5.47535	4.89808	3.07492	2.7537	2.53364	5.92219	3.95979	8.77314	4.56758	4.27911	7.48154	4.33659	3.10507	0.843477	low
TCGA-4Z-AA82	4.26301	1	3.57699	5.2559	3.50712	2.94102	2.67515	2.40906	7.28349	5.9494	8.05253	3.75789	6.91429	5.97404	5.01633	3.41327	1.44285	high
TCGA-DK-AA76	1.00274	0	2.42573	3.6156	2.33916	4.14732	2.43932	2.40906	7.74792	5.1924	9.07599	4.97168	3.22766	9.75946	4.32022	2.24612	0.964554	low
TCGA-DK-A3IL	1.13151	1	3.63498	4.0072	3.17719	2.81956	2.76934	2.46108	6.60539	4.17338	7.67756	4.51176	3.46981	7.74381	4.302	2.60262	0.863426	low
TCGA-E7-A678	2.1863	0	2.40924	2.64608	2.38928	3.8126	5.981	2.43273	5.98914	2.89223	9.66794	4.98705	3.3279	4.85895	3.84921	2.10139	-0.717927	low
TCGA-ZF-A9R1	2.11781	0	3.49492	3.39589	3.16566	3.33818	2.725	2.42806	7.98895	4.29425	9.20375	4.45553	3.78037	6.54935	4.02037	2.78747	1.09359	high
TCGA-XF-A9SH	5.4	1	2.91665	3.05328	3.68094	3.52294	2.98448	2.40906	6.4702	5.87815	8.85205	4.47279	3.26498	5.50852	3.99946	3.41175	0.836949	low
TCGA-FD-A5BU	1.61096	0	4.30686	4.92144	3.6347	2.36875	3.54368	2.42883	6.95735	7.56127	9.33806	4.28258	3.63215	7.39198	4.27352	2.57151	1.16876	high
TCGA-C4-A0F7	0.169863	1	3.15313	3.79938	4.03535	2.81864	2.40599	2.74535	7.92385	4.28274	6.70832	4.03764	3.52971	8.26939	3.77648	3.72565	1.87594	high
TCGA-C4-A0F0	0.161644	0	3.07973	5.45542	2.98847	2.29204	2.50431	2.43319	7.84379	5.42126	9.23399	4.58594	3.41821	8.00506	4.09955	2.34037	1.25918	high
TCGA-FD-A3N5	1.87671	1	2.89678	5.36334	2.54443	2.32912	2.74469	2.49021	7.76808	4.15135	7.98297	3.69756	5.176	6.20972	4.34647	3.97426	1.43469	high
TCGA-ZF-AA5H	2.45753	0	3.45022	5.61906	5.14198	3.06234	2.77629	2.53855	7.83588	5.1369	9.10467	3.94701	3.61808	6.56304	3.86879	2.36675	1.3623	high
TCGA-DK-A3WX	0.879452	1	3.71938	4.93878	3.02792	2.58586	2.67172	2.45557	7.89159	5.47173	8.48177	4.18337	4.33762	6.60584	4.04256	4.97924	1.74182	high
TCGA-YF-AA3L	0.99726	0	2.66558	3.2663	2.86462	4.92995	2.85374	2.42827	5.71342	3.56949	10.5557	4.92247	3.36539	6.29024	3.09909	2.99995	0.424608	low
TCGA-BT-A2LA	1.43014	0	3.21971	4.94209	4.68593	2.30997	3.46748	4.64743	7.14845	4.09591	9.0271	4.18573	3.28338	8.46326	4.70284	2.15377	1.45553	high
TCGA-4Z-AA87	3.98356	0	2.74734	3.89065	3.14857	4.34754	3.03105	2.43991	7.88358	4.65467	9.12298	5.4112	3.53835	8.98894	4.13976	2.51719	0.863968	low
TCGA-BT-A2LB	1.34795	1	4.27134	5.05067	3.55925	2.30684	3.0889	2.4494	7.37148	4.67167	9.03495	4.46729	4.72907	7.13226	4.05192	2.70506	1.23098	high
TCGA-XF-A8HB	3.75342	0	2.39229	2.97099	2.2316	3.83743	4.16336	2.43724	6.52127	4.50843	10.2973	4.92575	4.28428	7.59289	4.56561	2.34421	0.0502625	low
TCGA-DK-A2I6	7.27671	0	2.82611	3.82068	2.78534	2.44559	2.56525	2.45348	6.81445	5.6348	9.44213	5.04762	5.61671	7.2666	3.98704	2.86714	1.26909	high
TCGA-ZF-AA4X	5.6	0	2.36863	2.82166	2.65695	4.69097	2.93897	2.40906	7.15071	5.64345	9.19566	5.26598	3.28261	7.82971	5.2077	4.24554	0.480902	low
TCGA-BT-A20P	1.49041	1	2.57329	3.92676	3.75591	4.74053	2.76621	3.2198	6.93145	4.69373	9.94382	4.49639	3.75938	8.0822	3.80795	2.10004	1.09051	high
TCGA-BT-A20W	0.69589	1	3.46089	4.79062	3.2025	5.14271	3.25894	2.40906	7.55382	4.90529	8.32545	4.93128	4.75119	6.97999	4.63637	2.63741	0.708785	low
TCGA-FD-A5BX	0.473973	1	3.6603	4.72256	2.86723	3.01825	3.53796	2.49095	6.27404	3.58055	10.7885	4.03667	3.93652	6.98761	3.92383	3.00086	0.541864	low
TCGA-BL-A13J	0.221918	1	4.03589	4.77913	4.51656	3.23453	4.48085	2.44575	7.89607	5.33696	7.77965	4.84842	3.9835	7.87238	3.40069	3.09991	1.35024	high
TCGA-CF-A8HX	0.945205	0	2.73696	3.16958	2.54709	3.24311	2.9335	2.40906	5.66151	3.27208	8.97381	4.59673	3.28824	7.02766	3.24984	2.12328	0.518242	low
TCGA-PQ-A6FI	1.01918	0	2.76	4.83663	3.34505	2.20894	2.52759	2.56857	7.31798	3.20642	9.04424	4.26579	4.28368	6.3217	3.96755	2.21565	0.996826	high
TCGA-FJ-A3Z7	2.58904	0	3.09054	5.31421	3.53884	3.3701	2.55655	2.42458	6.58784	3.40534	7.98932	5.53285	7.94453	5.92176	4.10889	3.07934	1.13779	high
TCGA-E7-A7PW	1.13973	0	2.46296	3.07684	2.35652	3.35122	2.68099	2.47617	6.63338	3.96402	9.89657	4.99898	3.32037	6.32322	4.25231	2.48462	0.36148	low
TCGA-4Z-AA7S	2.91507	1	2.75774	3.61094	2.7645	4.49623	2.69199	2.40906	7.6068	5.17348	9.41691	4.92836	3.14061	7.48882	4.34266	2.72273	0.742933	low
TCGA-CF-A3MH	1.09041	0	2.5184	3.33718	2.20313	3.55547	2.4953	2.40906	6.06526	4.2878	10.1434	4.5517	3.25532	6.69727	3.65108	3.1246	0.642473	low
TCGA-DK-A6B2	1.30685	0	3.98608	4.46891	4.75428	4.41037	3.37432	2.44149	7.09468	4.82982	8.94033	4.28305	4.45833	6.07055	4.65876	2.85058	0.702241	low
TCGA-4Z-AA86	0.852055	1	4.24436	6.01285	2.99369	2.39801	3.34318	2.4499	7.11113	6.17854	9.10225	4.02507	6.7928	6.42227	4.20612	2.16531	1.40364	high
TCGA-5N-A9KI	0.208219	1	3.87697	4.72424	3.58717	2.49417	3.07675	2.45873	6.80175	5.2726	9.56387	5.28658	3.61765	7.44976	4.18521	6.50388	1.30906	high
TCGA-GU-AATO	0.887671	1	3.43004	3.35696	4.13002	3.07863	3.07692	2.46319	6.6885	4.27761	10.6553	4.82278	4.69961	7.77124	3.62842	5.59634	1.34027	high
TCGA-CF-A9FH	0.003	0	2.47121	3.30037	2.2315	3.82793	2.67577	2.40906	7.07313	4.45821	9.3928	5.06433	3.14061	6.18056	3.76964	2.14877	0.58623	low
TCGA-FD-A6TG	0.254795	1	4.52917	4.62029	4.91715	4.94446	3.12417	2.43846	7.45857	4.8862	8.95699	5.01113	3.78482	6.6265	3.83406	2.57656	0.97544	low
TCGA-4Z-AA7O	1.40274	0	3.25905	4.08377	3.67461	3.86974	3.01826	2.40906	7.01257	5.17858	8.76634	4.59215	3.24449	6.90175	3.66775	2.66486	0.972979	low
TCGA-GV-A3QI	3.0411	0	2.51507	4.50299	5.28688	6.25288	2.52211	2.58728	7.2469	5.10626	8.6182	4.87117	3.19217	10.1221	5.16127	2.25532	0.620383	low
TCGA-DK-A6AV	5.34795	0	2.72185	4.10672	2.85471	4.13833	2.61686	2.43313	6.5508	6.04016	8.74879	4.60013	3.41762	7.66702	4.41671	2.41209	0.755969	low
TCGA-DK-A1A3	1.82192	1	3.35729	4.19811	4.4305	2.69806	2.80046	2.42863	7.58236	4.15417	6.89724	4.59555	3.74191	7.75554	3.79018	3.34354	1.46629	high
TCGA-GD-A6C6	0.183562	0	2.76569	3.03044	2.7133	4.50976	3.61594	2.44939	5.99709	2.71437	9.94645	4.38695	5.4109	7.22999	3.3289	2.12401	0.487957	low
TCGA-GC-A3RD	1.1726	0	3.01116	3.42852	2.85199	4.04276	2.46711	2.42634	7.75316	4.61751	8.75331	4.62229	3.21163	8.1678	3.84205	2.41702	1.11875	high
TCGA-BT-A20R	0.421918	1	4.40384	5.15068	4.03574	2.52174	2.57395	2.45573	7.44584	4.84239	9.03138	4.24234	5.25331	8.02227	3.96498	5.48493	1.94306	high
TCGA-XF-A9T0	2.18904	0	3.09215	4.69149	2.63523	2.8801	3.07056	2.73844	7.71897	3.70845	8.94595	4.87011	3.94847	6.38315	4.03047	2.30817	0.894821	low
TCGA-YF-AA3M	1.13699	0	2.87425	3.68364	2.55601	2.76724	2.51543	2.40906	7.28006	4.97538	9.13933	4.37536	3.25899	7.65366	4.56839	3.30781	0.936177	low
TCGA-4Z-AA7Y	4.16986	0	2.58278	3.96834	2.21968	3.72002	2.5002	2.40906	7.73875	5.26797	9.27567	4.75614	3.29189	7.93	3.32873	2.1201	1.24118	high
TCGA-FD-A62O	0.591781	1	3.41619	4.67011	3.3538	3.87386	2.7777	2.40906	7.07367	5.3567	9.34989	4.43772	3.14061	8.33182	3.6599	2.30762	1.0839	high
TCGA-BL-A3JM	0.561644	1	3.23074	5.4285	4.6571	3.21124	2.81327	2.40906	8.69835	4.3388	7.77749	4.30023	8.38462	8.30198	4.37119	2.58743	1.95887	high
TCGA-FJ-A3ZF	1.43562	0	2.49101	3.40909	2.3405	3.55305	2.44691	2.42036	7.58852	4.6743	5.91293	5.31491	5.31128	7.0439	4.66013	2.12898	1.04191	high
TCGA-CU-A0YO	0.408219	1	3.64743	3.84522	3.47584	3.29939	3.44392	2.40906	6.33936	4.54561	8.0802	4.21939	3.61809	6.83454	3.54441	3.82171	1.0474	high
TCGA-CF-A5UA	1	0	2.52898	3.32155	2.33093	4.95613	3.37215	2.47791	5.42909	3.30309	10.5521	4.40823	3.14061	8.5767	3.9445	2.15848	-0.0225403	low
TCGA-K4-AAQO	0.983562	0	4.58168	3.93861	4.11406	3.89649	3.05755	2.42938	8.01194	4.28544	8.27018	4.21381	4.83398	6.93752	3.38267	3.55809	1.68641	high
TCGA-XF-AAMJ	4.57534	1	5.71361	6.1964	5.1008	3.47246	2.81269	2.40906	6.77565	4.33558	8.79086	4.33056	3.34403	7.19602	4.28849	2.57608	0.946605	low
TCGA-GU-A763	2.73151	0	2.30746	2.65843	2.27637	4.04255	3.16671	2.40906	6.19713	3.06638	9.75897	5.06646	4.14663	5.24885	3.31384	2.36424	0.312208	low
TCGA-G2-A2EC	1.90685	1	4.56625	5.00842	5.16642	3.23948	3.09389	2.40906	6.72523	4.42524	9.18143	4.19352	3.41809	6.14806	3.33032	2.47701	1.09383	high
TCGA-FD-A3B7	0.334247	1	4.32925	6.12531	3.28815	3.22376	3.91544	2.51777	7.45372	6.25776	9.10324	4.14846	4.45432	7.24123	4.05091	3.30169	1.28224	high
TCGA-FD-A5C0	1.50685	1	3.66932	3.65118	3.75589	2.62046	2.64342	2.44321	7.01448	5.20054	9.36074	4.94613	4.25443	7.88024	3.41913	2.88004	1.42749	high
TCGA-FD-A5BS	4.49041	0	4.79426	5.42344	5.84176	2.69842	4.97912	2.6209	6.2595	4.19438	10.0928	4.38571	5.26153	6.15144	4.40453	2.49322	0.426166	low
TCGA-CU-A0YN	1.07671	1	3.76745	5.55966	2.74999	2.58171	3.13197	2.50533	7.43944	5.78486	8.07241	3.88434	4.37832	6.91347	4.72545	4.23556	1.3368	high
TCGA-FD-A5BZ	2.28767	1	5.1677	5.85651	5.09718	3.36501	2.97647	2.45213	7.23531	4.85797	9.36991	4.36107	5.35173	6.88517	3.9309	3.44081	1.48048	high
TCGA-UY-A9PE	0.517808	0	3.37397	3.48949	3.40011	3.33123	2.62077	2.40906	6.56998	4.23564	8.28418	5.45641	3.86638	6.61824	4.68234	2.57934	0.48194	low
TCGA-GV-A40E	0.715068	1	3.18165	4.9329	3.70243	2.54402	2.52967	2.40906	7.16106	5.43255	9.6493	4.62866	10.1239	7.07012	4.31714	4.02639	1.97703	high
TCGA-BT-A2LD	1.70685	1	3.28432	3.38566	4.46191	3.09592	2.88532	2.55335	6.93834	4.18375	8.94261	4.17637	3.72022	8.10689	4.50446	5.35741	1.22826	high
TCGA-UY-A9PD	1.48493	0	3.71278	4.6237	2.88784	4.21886	2.53595	2.40906	7.29544	5.52932	9.24834	5.01755	3.55365	8.1508	3.83366	2.30912	1.08483	high
TCGA-G2-AA3B	5.50137	0	2.40102	3.16939	2.21811	4.79821	2.92617	2.40906	6.32494	4.71902	8.68518	4.43129	3.34527	6.95165	4.85154	2.53272	0.181292	low
TCGA-K4-A54R	2.30685	0	3.94013	5.61315	3.87805	2.7375	2.91735	2.43166	7.5186	4.36667	9.05992	3.72781	5.64761	8.14475	4.40553	2.23396	1.31059	high
TCGA-DK-A1AA	1.58356	0	2.69635	3.80306	2.68608	2.73383	2.84489	2.44466	7.22056	3.75408	8.99037	4.68588	3.28408	6.26239	3.29691	3.92591	1.1308	high
TCGA-CU-A5W6	0.153425	1	2.81901	3.9986	2.77509	4.32388	2.78045	2.4972	8.13413	6.22002	9.28257	5.27537	3.64868	8.62929	3.86768	2.67093	1.29504	high
TCGA-DK-AA6R	13.811	0	3.43221	4.68492	2.68274	2.29657	2.46198	2.501	7.94691	4.92057	8.50905	4.09225	3.36077	5.98081	4.37051	3.95337	1.33335	high
TCGA-BT-A3PH	0.389041	1	3.04866	4.44895	3.16052	3.60758	2.53554	2.45879	8.08135	4.46131	9.35684	4.64933	3.14061	8.10941	4.11055	4.58319	1.32563	high
TCGA-BL-A13I	0.610959	1	3.02188	6.17678	2.49341	2.36047	3.64333	4.84725	7.5979	8.16211	8.90964	4.33709	5.74381	7.5076	4.49317	3.16778	2.40521	high
TCGA-CF-A3MF	1.04932	0	2.3622	3.33947	2.20655	3.47268	2.62906	2.40906	5.23864	3.30132	9.2436	4.31192	3.35398	6.25446	3.9969	2.17497	0.142801	low
TCGA-CF-A47T	1.05479	1	2.73917	4.24387	2.43532	3.72217	4.39269	2.42759	6.09081	3.73018	9.9674	4.69006	3.21665	5.92462	3.93904	2.15727	-0.13849	low
TCGA-YC-A8S6	0.80274	0	4.21045	6.32947	3.85474	3.88055	3.22219	2.46095	6.94342	4.36051	9.32523	4.12687	6.74635	6.8619	4.10589	2.9022	1.21888	high
TCGA-DK-A3IS	4.18904	0	2.52618	3.41614	2.56907	4.20564	2.52724	2.40906	7.20996	4.06529	9.31897	4.57839	3.19345	6.6365	3.55005	2.3595	0.808629	low
TCGA-XF-A9SJ	0.268493	1	3.44013	4.44341	3.67108	6.50192	3.28003	2.42785	6.87621	3.93106	9.79497	3.99846	3.55244	5.91562	3.72107	4.48055	0.713841	low
TCGA-DK-AA6T	1.56712	0	2.78377	3.24231	4.03324	2.27159	5.58578	2.52689	6.861	3.0685	8.37826	4.45002	3.3763	5.53057	4.9648	3.0958	-0.227831	low
TCGA-BT-A20N	2.17808	1	3.25216	3.88199	3.12989	3.69291	2.39954	2.43126	8.29388	5.3168	8.31663	4.72756	3.39764	10.6685	4.39979	3.11628	1.49634	high
TCGA-C4-A0F6	1.91781	0	3.65939	4.4694	3.73856	3.64676	2.63968	2.40906	7.4108	4.66546	8.97728	4.4202	3.14061	8.54333	3.68026	3.37337	1.32605	high
TCGA-CF-A7I0	1.00822	0	3.61481	4.36855	3.49878	4.9516	3.71477	2.44801	6.67334	5.25448	9.44873	4.70827	5.27582	6.85453	4.29654	2.75059	0.648528	low
TCGA-FD-A3B6	2.75342	1	2.99093	4.30955	2.88187	2.61079	2.99847	2.40906	7.16206	5.13171	9.30156	4.90687	7.29317	6.70395	4.37163	4.41153	1.4147	high
TCGA-GC-A3YS	2.07671	0	4.38919	5.45731	5.08339	2.40566	2.6538	2.4268	6.73164	5.06006	8.26178	3.89932	4.64649	7.17516	4.91347	2.6739	1.10562	high
TCGA-XF-A9T2	1.57534	1	4.43838	6.16611	7.4574	2.94659	2.83685	2.5805	6.8072	4.22104	8.95275	4.31353	4.25475	5.81019	4.73604	2.20502	0.850627	low
TCGA-UY-A78O	6.33425	0	3.05963	3.54521	3.30818	6.18713	3.34209	2.40906	6.51213	3.89348	9.41646	4.66794	3.14061	6.85574	4.06405	3.0462	0.241123	low
TCGA-GC-A3OO	1.31781	0	4.48708	4.15527	3.81124	3.55303	3.36032	2.40906	6.82025	5.0629	9.71	4.68638	3.53497	6.7029	4.08976	4.00177	0.895043	low
TCGA-E7-A6ME	2.00274	0	2.80661	3.6721	3.53873	2.38273	2.94936	2.47193	7.5268	4.34695	9.16429	4.92799	4.14149	7.74352	5.03473	3.02501	0.73441	low
TCGA-XF-AAN5	6.28219	0	2.97092	3.72021	2.61567	2.16119	2.8332	2.44681	7.12373	6.22059	9.38332	4.09673	3.43011	7.84953	4.71799	2.92015	1.00219	high
TCGA-FD-A3SN	2.43014	0	3.80259	5.58618	3.23114	4.56166	2.67121	2.40906	6.68505	5.12728	10.0441	4.54505	3.57278	6.53613	4.55929	2.92759	0.562882	low
TCGA-ZF-A9R2	1.7589	0	2.3715	2.93647	2.17194	3.20635	2.48306	2.40906	7.61805	3.61194	8.94425	4.68851	3.53479	7.59649	3.97573	2.51961	0.888749	low
TCGA-ZF-AA4T	1.6411	1	2.62211	3.03133	2.49963	2.705	2.45906	2.4301	7.61642	5.26709	9.01817	5.26633	3.3081	7.18844	4.64037	2.30598	0.761596	low
TCGA-E7-A4IJ	1.84658	1	2.75355	3.98418	2.3491	3.74853	3.21319	2.43085	7.80359	4.20292	8.8492	5.08925	5.18393	5.69451	3.76117	2.4585	0.92498	low
TCGA-FD-A6TE	1.03014	0	2.39002	3.85661	3.43015	3.88588	2.55097	2.42183	7.09305	4.28052	8.86791	5.08095	3.19333	7.04456	3.71862	3.43365	0.932714	low
TCGA-H4-A2HO	0.126027	0	2.97777	3.89152	4.09998	3.98048	2.69767	2.42747	6.25804	4.74314	8.38363	4.21318	4.65437	6.40786	4.69895	2.52315	0.648665	low
TCGA-FD-A6TB	1.56712	0	4.37543	3.9154	4.26399	2.9817	3.71038	2.49207	7.17878	4.49923	9.97972	4.32301	6.19613	7.33225	4.28346	4.15393	1.26029	high
TCGA-XF-AAN3	7.19178	0	4.01635	5.02075	4.07946	2.48424	2.86937	2.42292	6.84627	8.11482	8.9854	4.21853	3.19777	8.3444	3.97239	2.63116	1.52981	high
TCGA-XF-AAMH	0.942466	1	3.09011	4.6631	5.83053	2.65037	3.19528	2.42654	6.95021	2.96163	9.53274	4.40627	4.52095	6.9106	3.45156	2.26253	0.988821	low
TCGA-FD-A3B8	1.05205	0	5.28288	5.02602	4.85536	2.35967	3.81738	2.45117	6.97367	4.87583	8.92456	3.60788	4.46528	6.78188	3.99203	3.79108	1.34343	high
TCGA-XF-A9SY	1.75342	0	4.02687	6.29303	3.69115	2.20407	3.33037	2.68509	7.41108	5.74712	8.99848	3.75522	3.62955	7.22379	4.52213	2.30603	1.14421	high
TCGA-CF-A9FF	0.989041	0	3.25966	4.59508	2.81823	5.23118	2.93107	2.43391	6.31454	4.3128	9.65681	4.3161	5.10167	5.97939	3.66188	2.58331	0.725925	low
TCGA-XF-A9ST	0.350685	1	2.53578	3.69966	2.37972	2.31476	3.46314	2.70546	7.88541	3.92199	8.52372	4.5366	7.14681	7.3091	4.22824	2.26413	1.31183	high
TCGA-DK-A6B5	4.22466	0	2.84864	3.94144	3.01656	2.65447	3.32549	2.43662	7.62912	6.20828	9.32893	4.03589	3.35675	7.00501	4.23705	4.70591	1.30686	high
TCGA-GC-A3RC	1.32603	0	2.79541	4.35866	3.98489	2.25396	2.87596	2.42594	7.03852	5.61205	8.43796	4.02548	3.81393	6.0622	4.58351	2.31259	0.910102	low
TCGA-GV-A3QK	2.27945	0	2.71528	3.80897	2.32829	4.07087	2.78352	2.42146	7.63304	4.86235	8.60167	4.86243	3.54818	6.66629	4.28703	2.66581	0.782527	low
TCGA-GU-A764	1.67123	0	3.60614	4.4119	3.52162	3.24745	3.19556	2.50261	6.48056	4.60977	9.55006	4.07335	4.76424	6.85623	4.5484	4.57052	0.952212	low
TCGA-GU-A42R	1.58082	1	3.01033	4.15773	2.61361	3.1209	2.68942	2.50568	7.67429	3.62888	8.04484	4.89457	3.20843	7.07761	4.75096	2.40125	0.619686	low
TCGA-DK-A6B6	3.05479	0	2.48621	2.89543	2.66122	2.49892	3.22561	2.45399	7.23126	5.38762	9.00028	5.36517	3.14061	7.11641	4.41257	2.20055	0.571684	low
TCGA-R3-A69X	1.1863	0	4.12637	4.17099	4.69216	3.31636	3.85981	2.51697	7.9749	4.88404	9.68789	4.62259	3.90448	7.45097	4.27486	3.98644	1.11735	high
TCGA-5N-A9KM	1.45205	1	3.42779	3.40571	4.17207	4.52922	2.91274	2.40906	6.75777	4.90418	10.2132	5.083	4.05154	7.71607	3.42489	2.47659	0.937501	low
TCGA-FD-A6TF	0.189041	1	4.34714	4.69906	4.01786	3.0151	3.02011	2.42516	7.71498	4.62127	10.0995	4.90046	6.42313	7.64307	4.43172	4.35579	1.44694	high
TCGA-XF-AAMR	7.64384	0	5.00792	3.97541	4.0914	3.22634	2.81413	2.43309	7.10143	4.38707	8.46963	4.49432	4.44552	7.16267	3.62728	3.54995	1.46409	high
TCGA-XF-A8HF	8.09315	1	3.62735	3.7048	4.22108	3.49676	3.29905	2.42723	6.98477	5.36945	10.1982	4.77914	3.90134	7.65056	3.6096	2.3353	0.989283	low
TCGA-ZF-AA4U	0.717808	1	2.37189	2.95089	2.20579	3.48346	2.38987	2.56199	7.19869	4.08853	9.57967	5.08725	3.14061	7.22459	3.24719	2.17322	0.965182	low
TCGA-DK-A3IQ	1.47671	1	5.93977	6.82393	5.61784	2.74143	2.84298	2.46804	6.66118	3.80518	8.76576	3.69119	3.31804	5.81336	3.73556	2.94025	1.20441	high
TCGA-E7-A4XJ	0.186301	1	2.92482	4.5456	2.21653	3.90617	2.4557	2.43303	5.98834	4.14513	9.2294	5.30582	3.33012	6.48155	4.17155	2.32375	0.296294	low
TCGA-XF-A9T6	0.175342	0	2.5934	3.67486	2.48577	2.70989	3.5376	2.52623	6.50739	4.65724	10.141	4.9322	7.26318	6.4131	4.94809	3.31849	0.636373	low
TCGA-4Z-AA7M	1.35616	0	2.95529	3.61665	3.44072	2.60642	2.62659	2.43066	7.74141	4.55456	8.36809	5.237	4.1998	7.18008	4.01494	2.46366	1.15079	high
TCGA-ZF-AA56	0.709589	1	3.47487	5.17179	3.55789	2.40004	3.40289	2.42636	7.02331	7.11775	8.58258	4.04792	4.07921	8.90845	4.14531	3.17072	1.47725	high
TCGA-XF-A8HH	0.156164	1	4.14661	4.31836	4.88631	3.7224	2.66053	2.44907	7.34377	5.7538	8.24099	5.03164	3.63964	7.11948	4.37318	2.72034	1.12716	high
TCGA-C4-A0EZ	0.747945	1	2.98894	4.23469	2.51392	2.61311	3.486	3.60733	8.73848	3.49114	8.3261	4.5662	3.69273	6.02251	4.73574	2.21185	1.07426	high
TCGA-FD-A62P	0.523288	1	3.69492	3.78696	4.49752	4.24853	2.88588	2.51263	6.9171	4.30324	9.48278	4.63672	3.5314	6.58548	4.14939	2.9117	0.751191	low
TCGA-CF-A47V	1.03836	0	3.1101	4.45878	2.34399	3.71047	3.0639	2.42485	5.82976	3.83576	9.53804	4.48409	3.14061	5.92354	4.14085	2.43006	0.159219	low
TCGA-XF-A9SI	6.63836	0	5.14566	3.82461	4.82558	2.6907	4.27888	2.57485	6.58269	4.00507	9.54953	4.63165	5.25573	6.52068	4.70411	3.62482	0.660416	low
TCGA-GU-A42Q	0.942466	1	2.8189	4.25006	2.76488	2.41083	3.29629	2.53564	7.5407	8.69724	8.4237	4.25719	3.5633	9.1016	4.51888	2.44107	1.47199	high
TCGA-BT-A42F	2.36712	0	2.83657	3.84148	2.63184	2.47613	3.25281	2.42476	6.20554	5.34513	9.19052	4.90584	3.32659	8.5909	4.46214	6.8827	1.09609	high
TCGA-ZF-A9RF	5.33973	0	2.32553	6.33086	3.33906	3.33467	4.07999	2.47966	7.445	5.56527	10.3987	5.24565	5.33867	7.66063	4.79242	2.12831	0.476531	low
TCGA-KQ-A41N	4.39452	0	3.05684	3.88719	2.29746	5.65155	5.03513	2.42846	6.60246	4.91449	9.72709	4.94846	3.43593	5.93991	4.73344	2.65492	-0.392876	low
TCGA-GD-A3OQ	0.260274	0	3.38993	4.98486	2.43733	3.22751	2.74474	2.42153	7.38708	5.27723	9.23696	4.29104	3.46843	8.32094	4.29202	3.36738	1.12858	high
TCGA-BT-A20U	1.24658	1	3.46754	4.31372	3.52895	2.47383	2.59854	2.40906	7.71198	7.83483	8.80989	4.715	3.24886	8.94356	4.31646	2.89919	1.58137	high
TCGA-XF-A9SW	0.991781	1	5.84626	5.07091	4.84484	2.98908	3.00432	2.40906	6.28276	3.42406	9.15236	4.31002	8.84484	5.85292	3.44793	5.03371	1.90267	high
TCGA-FD-A3B3	2.66849	1	4.23767	4.63933	5.29893	2.27844	3.30284	2.49355	6.97994	4.6092	8.65882	4.04242	4.36479	7.6712	4.49774	3.04016	1.13664	high
TCGA-ZF-A9RC	7.85753	0	4.55899	5.27008	4.07058	3.91555	2.52095	2.58756	7.27541	4.49024	9.47664	5.0814	3.83544	6.14843	4.09946	2.28554	0.91736	low
TCGA-E7-A6MD	0.353425	0	3.23394	3.75382	5.31301	2.76847	3.15286	2.44795	7.72073	4.79496	9.69334	4.10273	4.6835	6.19051	4.2753	3.46092	1.21405	high
TCGA-E5-A4TZ	1.27945	1	2.41288	2.75912	2.35726	2.83455	2.51875	2.40906	8.00026	4.19835	8.22748	4.75886	3.14061	8.96261	4.3414	3.19964	1.11838	high
TCGA-ZF-A9R4	2.52329	0	2.33923	3.16155	2.42306	2.76948	2.42664	2.40906	7.71624	4.35248	8.61843	5.69205	3.14061	7.0648	5.01239	2.21118	0.437142	low
TCGA-GV-A3QH	0.706849	1	2.45719	3.11551	3.15338	3.98848	2.38499	2.4707	8.11018	3.42445	8.34146	4.66166	3.42656	9.00441	4.96845	3.12859	0.847628	low
TCGA-BT-A0YX	1.09589	1	3.07139	3.38055	3.16942	2.3201	3.06887	2.42688	7.1454	7.7147	8.77534	4.60757	3.28352	9.92141	4.18431	3.5576	1.53391	high
TCGA-FT-A3EE	0.271233	1	3.00801	4.61212	2.50587	2.52063	2.88608	2.42809	8.27705	5.00793	9.49921	4.79844	3.29279	7.83041	3.77012	2.94456	1.28661	high
TCGA-ZF-A9RL	7.40548	0	2.29599	2.5906	2.23446	4.11112	3.00047	2.43046	7.6773	4.64528	8.72546	5.12324	3.14061	7.10558	4.05586	2.29384	0.657846	low
TCGA-ZF-A9R9	2.36712	1	4.78533	5.17579	5.76197	4.21036	3.06168	2.40906	6.18116	5.21149	9.15022	4.35628	3.34976	6.64952	3.97136	2.26766	0.787869	low
TCGA-ZF-A9RE	0.290411	1	2.8965	3.35207	2.856	2.44413	2.4784	2.51082	7.63763	7.02128	8.08895	4.9675	3.14061	10.0046	4.00648	3.55125	1.74656	high
TCGA-DK-A6B1	5.6137	0	2.77234	4.70016	3.19217	5.7308	2.56303	2.40906	7.21261	4.44703	8.45697	4.52672	3.14061	6.88922	4.32339	3.88997	0.759931	low
TCGA-CF-A5U8	1.09315	0	2.59872	2.93947	2.325	3.78297	4.28022	2.40906	6.50707	3.43065	9.79765	4.7252	3.61471	5.70801	3.8107	2.13417	0.000654025	low
TCGA-XF-AAMW	0.693151	1	3.32405	5.23574	2.78636	2.36652	2.54384	2.46703	8.29439	5.68561	8.40764	3.86834	4.16728	6.43801	4.05321	2.4997	1.57055	high
TCGA-BT-A3PJ	2.16164	0	2.7291	4.82644	4.86049	2.38536	2.57796	2.58164	7.07463	5.24838	9.44002	4.12577	4.21359	7.3047	4.11312	3.31549	1.37339	high
TCGA-ZF-A9R7	1.82192	0	2.58143	3.29813	2.90261	3.90803	3.73682	2.43634	5.74406	4.28059	9.16422	4.77863	3.14061	6.39385	5.08787	3.37092	-0.196176	low
TCGA-FD-A3SO	0.460274	1	3.88469	5.08118	4.01301	2.42683	2.77832	2.47719	7.70849	5.98966	9.33957	4.72744	3.46599	8.90303	4.35384	6.95111	1.86418	high
TCGA-E7-A97P	1.19726	1	4.13298	5.3092	3.65238	2.55228	3.11889	2.46415	7.14461	4.4062	9.4582	4.45772	3.28922	6.8093	4.14477	3.3378	0.934652	low
TCGA-GU-A767	0.394521	1	3.54812	4.0889	2.6715	3.73981	2.89904	2.44427	7.10753	4.93094	9.11154	4.50158	5.89576	6.78596	3.47297	3.18554	1.43359	high
TCGA-4Z-AA81	3.47945	1	2.46102	2.95652	2.41127	5.59143	2.71687	2.40906	6.92618	4.25381	8.71088	4.07668	3.228	5.85899	3.68478	2.1809	0.594797	low
TCGA-2F-A9KQ	7.90685	0	3.03777	4.83325	2.87067	4.11816	2.83878	2.4947	7.07589	4.59286	8.69112	4.67444	3.14061	8.05792	3.1698	2.22353	1.11406	high
TCGA-SY-A9G0	2.76164	1	5.22109	4.86729	5.37277	2.85922	3.31272	2.43357	6.85041	4.18989	8.70519	4.33901	5.84997	7.39171	3.98424	4.2231	1.51521	high
TCGA-GV-A40G	1.58904	0	2.56808	4.20919	2.33804	5.02385	2.84845	2.40906	7.42475	7.28293	9.68978	5.52593	4.81222	9.88888	4.80144	3.20602	1.02337	high
TCGA-FD-A43Y	1.29863	1	3.16928	4.87445	3.32855	2.45544	3.12914	2.40906	7.1071	7.67304	8.69307	3.83047	6.52808	6.60698	5.11118	2.19575	1.26537	high
TCGA-S5-AA26	1.37808	0	2.50959	3.70343	2.28353	4.14358	2.75988	2.40906	5.84516	4.00596	9.02389	4.81877	3.14061	7.95843	3.71677	2.14391	0.434668	low
TCGA-BT-A42E	3.03562	0	2.64167	4.18012	2.45697	2.18769	3.09491	2.42316	7.05951	4.5103	8.86001	4.13289	4.68667	7.15595	4.79734	3.41861	0.852931	low
TCGA-FD-A43X	0.30137	0	2.5004	3.64566	2.26534	3.16142	3.1077	2.40906	7.07414	3.64628	9.44626	4.73252	3.19992	6.06008	4.11836	2.14765	0.350971	low
TCGA-ZF-AA4R	2.83836	1	4.51372	6.1848	4.47315	2.63971	2.8113	2.54558	7.23233	4.62285	7.86318	4.23797	3.41185	6.23455	4.036	2.65958	1.21929	high
TCGA-BT-A20T	1.2411	1	4.21502	5.0278	4.43195	3.27919	3.34604	2.43861	6.83719	5.08353	8.71293	4.27763	3.14061	7.56389	3.25048	2.37437	1.20111	high
TCGA-E7-A7DU	0.0767123	0	2.57666	3.64373	2.28555	4.20426	2.33811	2.40906	6.89563	3.33027	9.41047	4.9041	3.14061	5.47667	4.03485	2.4409	0.37512	low
TCGA-DK-A3WY	13.6082	0	3.79435	4.63999	5.05247	2.34013	4.9623	2.61619	7.18718	3.82103	9.16571	4.30178	5.35067	6.96199	4.73808	3.3317	0.641902	low
TCGA-G2-A2EF	5.16164	0	2.60004	4.36551	3.4763	2.24024	3.55665	2.41981	7.27181	4.21001	8.63893	4.48622	7.93115	6.54667	5.1734	2.36752	0.849393	low
TCGA-BT-A20V	0.421918	1	2.33065	3.094	2.3584	2.95426	3.16562	2.62376	6.95187	5.0019	9.05909	3.97051	3.14061	8.98064	4.93241	3.42137	0.755419	low
TCGA-K4-A3WV	1.76986	0	5.80114	3.80884	2.83263	2.86044	3.5865	3.06885	8.16719	5.20045	8.09509	5.08901	3.14061	9.22458	4.69579	2.17534	1.2357	high
TCGA-GU-AATQ	0.583562	1	2.86646	3.87369	2.82711	2.45793	2.58778	2.40906	7.50448	6.84762	8.89569	4.55621	3.41085	8.9072	4.78195	2.49668	1.15662	high
TCGA-G2-A3VY	1.46849	0	2.50164	3.11282	2.2989	4.53775	2.55035	2.4225	8.00662	5.13533	7.79306	4.99031	5.81075	6.66551	5.24515	2.25846	0.817205	low
TCGA-XF-AAN8	0.323288	1	4.85727	5.08485	6.20298	2.31217	3.41773	2.4371	7.02065	4.30468	9.30955	3.81552	11.0457	6.59394	3.51959	5.66304	2.56623	high
TCGA-CU-A3QU	0.432877	0	2.44158	3.38044	2.27886	4.6591	2.52837	2.42272	7.62997	6.38561	8.8963	4.84171	3.78304	7.78398	4.61149	3.85901	1.08024	high
TCGA-GD-A3OP	0.175342	0	3.79035	4.21574	4.82276	4.59779	3.89273	2.45778	7.24465	4.52186	8.93084	4.72905	3.42248	7.27531	4.18541	4.20339	0.800595	low
TCGA-KQ-A41P	2.99726	0	3.46121	4.24939	4.28213	4.98503	2.87064	2.44519	6.39455	4.88501	9.07578	4.2853	3.65263	7.58811	3.82164	4.07557	1.03968	high
TCGA-UY-A9PH	4.27671	0	3.38673	3.93883	4.40815	4.96096	4.0301	2.40906	6.61593	4.38968	9.23013	4.82125	4.88238	6.55686	4.2807	2.56281	0.379607	low
TCGA-FD-A5BY	0.687671	0	3.82756	4.74172	3.22113	2.6485	2.7523	2.42646	6.88093	6.63035	9.25647	4.86965	4.00385	7.33974	4.80454	2.52825	0.916953	low
TCGA-K4-A3WU	0.287671	0	4.72639	4.01054	5.28033	3.65124	3.78439	2.43388	7.24579	4.83437	8.2706	5.02638	5.8236	6.89879	4.3383	4.62917	1.29139	high
TCGA-FD-A3SJ	2.02466	1	4.20493	4.02674	4.2787	4.04253	2.71393	2.42086	8.30745	4.7008	8.34164	5.25006	3.71003	5.95467	4.23833	2.51607	1.04598	high
TCGA-FD-A3B5	0.745205	1	3.0836	4.53154	2.79657	2.44069	2.54951	2.61278	8.13814	4.51935	8.55657	4.78526	4.32414	6.18507	3.98808	4.29969	1.5407	high
TCGA-GC-A6I3	0.003	0	3.10336	3.3332	3.60466	4.14279	3.94039	2.45412	6.86604	4.10092	10.0915	4.86455	4.23746	6.52194	4.44225	2.25475	0.191886	low
TCGA-4Z-AA80	0.0520548	1	2.50993	3.21128	2.59747	4.91704	2.56842	2.45221	8.69159	5.72035	8.33312	5.22253	5.00913	7.80882	4.22877	2.32433	1.32339	high
TCGA-G2-A3IE	1.67671	1	2.63971	3.02753	2.35148	3.0606	3.42494	2.40906	6.80568	4.38382	9.64943	4.9879	3.32303	6.1031	4.30156	2.23518	0.241464	low
TCGA-ZF-A9R0	1.86301	1	3.94867	3.96762	3.67111	3.60778	2.55819	2.40906	6.85562	5.46565	8.06527	4.39129	3.23328	6.35621	4.54448	2.48695	0.838842	low
TCGA-FD-A43S	1.24658	0	3.78631	3.74935	4.27949	3.36212	5.55011	2.49554	5.53402	3.50326	10.1213	4.29785	5.4037	5.53192	4.11513	3.55686	0.0402446	low
TCGA-XF-A8HG	1.27945	1	2.3438	2.54063	2.38738	4.58427	2.60015	2.40906	8.09834	4.73047	9.03905	4.62181	3.22122	8.2712	4.15054	2.1367	0.898095	low
TCGA-K4-A83P	1.35616	0	4.20686	4.34504	5.89464	4.09807	4.63399	2.60622	7.17991	5.49376	9.11649	4.38763	8.24277	7.85551	4.24224	3.42373	1.45648	high
TCGA-GD-A2C5	2.22466	0	3.84168	4.61046	3.89453	3.12822	3.35642	2.4241	7.29816	4.62492	8.67166	4.71026	3.20258	6.55326	4.11114	4.19783	0.987591	low
TCGA-XF-AAMX	0.564384	1	3.23423	4.02699	4.24458	4.69032	2.98245	2.40906	6.89957	5.3382	8.92552	5.21747	3.14061	6.79772	4.61916	3.62386	0.584299	low
TCGA-DK-A1AE	1.34521	0	2.74756	3.12885	4.41485	2.35689	2.56125	2.4293	7.64791	7.92967	8.39771	4.82328	3.2235	8.67535	3.84039	2.46281	1.71362	high
TCGA-FJ-A3ZE	0.887671	1	2.42868	2.89363	2.54542	3.21105	2.758	2.52482	8.39265	3.75996	7.30576	6.21596	3.20203	9.50939	4.30999	2.08996	0.910971	low
TCGA-DK-A2I1	1.49589	0	4.46729	4.9696	4.39357	4.39677	3.02724	2.49625	6.69319	4.49729	9.02263	4.89672	3.8276	6.93298	3.26617	2.62694	1.0791	high
TCGA-DK-A6B0	6.38356	0	2.41357	3.11343	2.30947	3.52773	5.71555	2.4403	6.46631	3.13901	9.6221	4.95855	3.14061	5.17311	4.07032	2.30665	-0.550452	low
TCGA-FD-A5BR	2.2274	0	3.68737	4.40162	3.36795	2.73651	3.59214	2.52676	7.13932	4.2896	9.01565	4.28548	4.3122	7.30218	4.38408	3.99327	0.987053	low
TCGA-KQ-A41Q	0.989041	0	2.73191	3.77308	2.56036	3.25595	2.44569	2.40906	7.60092	3.58597	8.38969	4.84017	3.43245	7.76524	4.54054	2.30853	0.713063	low
TCGA-DK-A1AF	1.46849	0	4.25566	5.80624	5.85975	3.24583	3.4378	2.56014	7.38594	4.44579	8.51521	3.93607	3.78949	6.81855	3.95025	4.77295	1.46075	high
TCGA-LT-A5Z6	1.29863	0	2.50845	3.39894	2.7172	4.44824	3.03457	2.47133	6.89935	4.74576	8.93924	5.32542	3.2266	7.01396	5.5991	4.69204	0.204943	low
TCGA-GC-A4ZW	0.0410959	0	2.46806	3.54625	2.91601	2.3386	2.71113	2.50693	8.21438	4.35848	8.82641	5.38313	3.63763	7.10955	4.44089	2.24514	0.886891	low
TCGA-K4-A4AB	0.208219	0	4.43078	5.09549	3.79988	2.5737	2.95803	2.40906	6.79082	5.85467	9.42947	4.13094	3.48379	6.20489	4.06025	4.81734	1.32189	high
TCGA-DK-AA74	4.67945	0	4.64454	5.47813	4.98072	2.37723	3.5918	2.40906	5.83275	3.90999	10.51	3.86404	6.87342	6.2053	4.59189	3.31183	0.798228	low
TCGA-G2-A2EO	4.94247	1	4.36847	5.29938	3.80552	2.70427	3.27608	2.46212	7.35505	3.82926	10.0822	4.88671	4.48131	7.56518	3.23323	3.32279	1.3163	high
TCGA-DK-A1AG	1.30137	0	2.45282	3.73678	2.25805	2.67225	3.0987	2.42415	6.68481	3.4493	9.48669	4.73826	3.26245	6.74235	3.80827	2.95903	0.556063	low
TCGA-GV-A3JZ	1.65205	0	3.73272	5.12821	4.08797	3.89599	2.59566	2.46879	8.75919	4.6697	8.55037	4.38575	3.45997	7.97264	4.25115	2.71108	1.3906	high
TCGA-XF-A9SV	1.06301	1	4.08341	5.12941	4.33152	3.44183	2.48886	2.40906	7.05842	4.28102	9.25979	4.39072	3.84181	7.57852	3.87309	2.71656	1.15531	high
TCGA-UY-A78K	1.46849	1	2.86886	3.74742	3.1438	3.70466	3.82951	2.48759	7.01302	5.25113	9.36395	4.86725	4.76707	7.63014	4.46081	3.54194	0.758289	low
TCGA-FD-A6TH	0.358904	1	3.48711	4.51423	6.17689	3.38042	2.63893	2.45531	7.82269	4.55855	8.05558	4.36904	4.25796	8.86745	4.29734	2.91414	1.48921	high
TCGA-DK-AA6W	1.13699	1	2.57293	3.80932	4.21091	2.41498	3.48355	2.78822	8.013	3.95828	8.18726	4.9471	4.84518	7.03054	4.84077	2.24952	0.879342	low
TCGA-CF-A3MG	1.01096	0	2.42648	3.02866	2.2285	4.75927	2.30467	2.40906	7.28327	4.7854	10.1578	4.92015	3.14061	7.15936	3.8024	2.40444	0.731291	low
TCGA-DK-A3X1	5.50411	0	2.99163	3.87164	2.54069	3.04141	2.50517	2.42672	7.48128	4.46671	8.53277	5.15309	3.69274	7.71567	3.87721	3.04669	1.13729	high
TCGA-DK-A1A6	5.53425	0	2.96027	4.72043	3.1378	2.99608	2.81165	2.42264	7.29868	6.87836	8.59258	4.91194	3.53874	9.11326	3.88542	2.90324	1.43847	high
TCGA-XF-AAMG	9.21644	0	3.91157	5.51425	4.82074	4.7507	2.72759	2.46837	7.91332	4.57646	8.02494	4.07704	4.64561	6.82263	4.49262	2.77767	1.20835	high
TCGA-E7-A541	2.13151	1	2.82908	4.02515	3.20046	3.85013	3.61081	2.40906	6.55947	5.37659	9.35412	4.21802	3.22323	8.41712	5.25626	2.87672	0.258965	low
TCGA-XF-A8HE	10.4575	0	3.275	4.12259	3.40704	2.45784	2.79996	2.44408	8.2033	4.49706	8.54181	4.33966	3.34771	8.52764	4.67094	3.86147	1.26627	high
TCGA-DK-AA6Q	1.13151	1	2.34951	3.00248	2.29123	2.82463	3.33416	2.59646	6.75717	7.6929	8.90311	3.80839	5.06817	9.00915	4.85937	2.17327	1.15102	high
TCGA-UY-A78N	7.23562	1	3.55981	3.67566	3.22543	2.73057	2.77361	2.5896	7.50504	4.63948	9.16097	4.80589	3.14061	6.72436	4.35734	2.50013	0.863395	low
TCGA-DK-AA75	0.931507	1	2.49622	3.00707	2.26514	5.25194	2.40774	2.4412	7.62314	4.43914	8.96362	4.51374	5.80423	6.03414	4.25166	2.38231	0.943774	low
TCGA-ZF-AA5P	1.01918	0	5.42592	4.52836	4.9522	2.8132	3.26254	2.48592	6.78827	3.92596	8.40203	4.13731	7.07634	6.68316	4.01284	4.12519	1.62774	high
TCGA-GC-A3WC	1.47945	0	3.23645	2.90515	3.34665	2.43591	3.44224	2.427	7.06052	8.83243	7.91546	4.21841	4.4542	7.40129	5.49121	2.94922	1.09548	high
TCGA-K4-A4AC	0.761644	1	2.61592	4.59233	2.42532	2.43292	2.85574	2.42899	6.56635	4.82241	9.43638	4.19293	3.63557	7.77442	5.18357	2.13764	0.377982	low
TCGA-FD-A3SL	1.95068	1	4.88178	4.76178	5.76863	3.10164	2.81618	2.45995	6.96204	5.06179	8.6006	4.19517	5.14516	7.94037	3.82588	5.14786	1.90208	high
TCGA-K4-A5RH	0.756164	0	3.03769	5.0096	5.20985	3.19834	3.52253	2.50917	6.83344	4.83718	9.98021	4.22114	6.00209	7.55732	4.52219	2.94419	0.982042	low
TCGA-FD-A5C1	4.90959	0	3.83209	4.53834	3.59668	2.59383	3.02901	2.67793	6.55058	4.97323	10.5282	4.02215	4.15077	5.70892	3.75693	3.38031	1.1045	high
TCGA-XF-AAN7	1.54795	1	4.49965	6.18572	4.80995	2.56559	2.65703	2.44472	7.23708	3.84631	8.26456	4.10924	3.28434	5.51534	4.3258	2.59944	0.946759	low
TCGA-2F-A9KO	2.01096	1	3.78313	3.93449	4.54504	3.59702	3.28877	2.40906	7.17809	6.03782	7.94463	4.63753	3.14061	7.18244	4.02419	2.40585	1.04438	high
TCGA-DK-A3IM	0.679452	1	2.34209	4.27249	2.84571	2.4576	2.4748	4.80054	7.92758	5.05129	7.4324	4.64317	4.14001	8.01515	4.37087	2.56778	2.19031	high
TCGA-FD-A3SS	1.07123	1	3.21387	3.4513	3.4389	3.06428	2.4916	2.43477	6.92395	4.94013	9.19585	4.72166	4.23817	7.76265	4.38675	3.7534	1.11016	high
TCGA-4Z-AA7N	3.74521	1	4.08589	4.39714	5.59234	3.49282	4.53314	2.57492	7.24831	4.16693	8.33562	4.2445	5.21289	6.8449	4.14904	3.28003	0.99302	high
TCGA-HQ-A2OE	3.21644	0	2.4489	3.18277	2.36995	3.6089	2.5463	2.41857	8.18369	5.53654	8.65338	5.19862	3.25586	7.79782	3.55192	2.25523	1.27716	high
TCGA-UY-A8OC	0.003	1	4.41585	5.60826	2.75176	2.23304	2.71696	2.50408	6.98185	4.96271	8.76205	4.35521	3.50196	6.09966	3.83133	2.33415	1.11542	high
TCGA-GV-A3JV	1.18904	1	3.45656	4.61707	4.66924	4.97647	3.22085	2.44897	6.82217	5.52236	9.73616	4.25313	4.07169	8.83483	3.55604	2.4712	1.14058	high
TCGA-XF-A9T8	1.14521	1	3.42488	4.33492	3.68275	2.28159	2.94369	2.40906	6.74464	4.42834	8.91722	4.3073	4.05157	9.04115	4.14078	3.73795	1.21589	high
TCGA-KQ-A41S	0.0958904	0	3.95814	4.46401	5.30499	2.80068	2.90775	2.40906	7.26203	3.87031	9.8589	4.75272	5.32436	8.96678	4.15534	4.67676	1.46516	high
TCGA-CU-A3YL	2.48219	0	3.13802	4.04617	2.86594	4.29122	2.71954	2.46025	7.21345	4.93768	8.40281	5.29964	4.59204	7.23359	4.76659	2.40107	0.680485	low
TCGA-E7-A7XN	1.1726	0	2.44457	2.8314	2.32923	2.35447	3.0857	2.40906	6.80986	3.83095	9.33573	4.55869	3.21578	6.87547	4.54002	2.5145	0.365235	low
TCGA-DK-A2HX	3.89041	1	5.16397	4.65262	5.93496	4.9696	2.89155	2.42125	6.61402	4.11052	9.8835	4.23481	3.69043	9.79818	3.3079	5.4525	1.63419	high
TCGA-CF-A8HY	0.945205	0	2.58421	3.42067	2.46982	4.59808	2.3704	2.46933	6.26085	3.80911	10.0726	4.38673	3.37754	6.42878	2.85498	2.09888	0.802151	low
TCGA-4Z-AA7W	2.30137	0	2.91823	3.20974	3.08821	2.58249	4.18917	2.40906	6.06206	4.10414	9.88605	4.17471	3.96798	5.47276	3.7414	3.34398	0.430538	low
TCGA-FD-A43U	1.74247	0	4.37544	4.94992	3.29807	3.9276	4.10621	2.66137	6.2944	3.84609	10.1953	5.06241	4.29415	6.76563	4.03255	3.13579	0.416115	low
TCGA-BT-A0S7	0.547945	1	2.93449	4.25239	2.95672	2.16119	2.44696	2.70771	8.39261	3.76343	7.08575	4.24487	5.73523	7.84809	3.37379	3.63937	2.20712	high
TCGA-ZF-A9R3	2.6	1	2.70412	4.18504	2.58549	3.42212	3.00803	2.40906	6.79383	4.31941	9.16026	4.59959	3.14061	7.83687	3.95533	3.61184	0.807874	low
TCGA-4Z-AA89	2.81918	0	2.33397	2.66042	2.19231	3.53203	4.15559	2.43121	7.00779	3.44142	9.11144	4.88511	3.39715	6.07426	3.62032	2.32447	0.268878	low
TCGA-GU-A42P	0.909589	1	2.6102	3.72069	3.02849	3.49044	3.18662	2.40906	8.32295	3.93739	6.9	4.8072	4.07867	7.66431	4.09819	2.98058	1.17402	high
TCGA-FD-A3NA	5.05479	0	3.30285	4.62351	3.17329	2.60851	2.85098	2.4754	7.70797	6.22559	9.52006	4.20404	3.6608	7.99955	4.5312	3.06006	1.24818	high
TCGA-XF-A9SL	5.53425	1	4.70058	4.88319	5.13143	3.96819	3.80462	2.64073	6.18343	3.85049	9.06574	4.37664	5.83741	5.65379	3.89058	4.19337	1.03122	high
TCGA-XF-AAN2	5.12055	1	2.73968	4.1383	2.99408	3.30713	2.6475	2.40906	7.59006	4.66937	8.82876	4.73606	4.09577	6.47331	4.63214	4.51238	1.025	high
TCGA-ZF-AA54	1.61644	1	3.0041	5.73713	2.50947	3.36424	3.46617	2.42947	7.79833	5.37075	9.36345	4.605	5.54179	6.85129	4.46017	2.49565	0.960482	low
TCGA-GU-A766	1.31507	0	3.08308	5.51028	4.74326	2.22062	3.36063	2.53311	6.75885	3.50848	9.80597	3.7437	5.98293	6.27561	4.54442	2.58083	0.83877	low
TCGA-FD-A6TD	1.05753	1	3.69924	5.47208	4.04988	2.35137	3.2596	2.42706	7.04647	5.51673	10.3886	4.36458	5.16154	6.62169	4.44132	3.26149	1.0498	high
TCGA-FD-A3B4	1.39726	1	3.91228	5.26035	4.27884	2.59702	3.3998	2.47946	6.19299	4.21584	8.60493	4.05611	4.64441	6.70186	4.93706	2.96336	0.594745	low
TCGA-DK-A1AB	1.39178	1	4.82405	6.29361	4.52982	2.32108	2.89561	2.5287	6.28701	5.80086	8.22899	3.8713	3.23211	5.89371	4.04831	4.13027	1.33691	high
TCGA-BT-A20X	0.687671	1	3.14779	4.91883	3.43755	2.62589	2.58894	2.54564	7.05982	4.11334	8.45535	3.87959	4.01451	6.35037	3.60634	3.45754	1.38219	high
TCGA-GV-A3JW	1.77808	0	2.76949	3.67453	2.89058	4.11718	3.71755	2.40906	7.44796	4.91677	7.83962	4.42214	3.25286	7.16299	5.50547	2.6804	0.215128	low
TCGA-UY-A9PB	2.46301	0	4.35286	6.05426	4.61961	2.73298	3.55595	2.40906	7.08033	4.83302	10.1239	5.03584	8.76008	6.28206	4.21697	2.37044	1.26161	high
TCGA-FD-A6TI	0.805479	1	2.95492	3.34422	3.61036	3.36653	3.08131	2.42207	6.81466	3.57861	9.68239	4.81142	5.89473	7.97424	3.95453	3.51159	1.04581	high
TCGA-XF-AAML	0.635616	1	2.33432	2.97975	2.8482	4.24651	2.7525	2.40906	8.00573	3.96558	9.11004	4.72368	3.24666	7.31299	4.55548	2.39384	0.592144	low
TCGA-ZF-AA58	4.51781	0	3.83914	5.17174	4.15766	2.58179	3.21603	2.45789	6.74554	6.87984	10.0284	4.33908	7.9345	6.45728	4.54504	2.17844	1.36042	high
TCGA-FD-A3SP	2.14521	0	5.46756	6.59656	5.65729	2.44925	3.35306	2.49996	7.24782	5.51195	9.11714	3.82293	4.17591	6.43176	4.28811	2.5763	1.28228	high
TCGA-E7-A97Q	0.673973	1	3.52026	4.35105	3.9309	5.07712	3.43795	2.42757	6.675	4.57075	7.56255	5.06671	3.54698	5.94144	4.40685	3.98917	0.555572	low
TCGA-YC-A9TC	0.0547945	1	2.7863	4.93958	2.83483	2.28116	2.71914	2.49028	7.14081	5.55942	9.42259	5.17979	6.31303	7.27989	4.10636	2.16361	1.26043	high
TCGA-GV-A3QG	0.003	1	4.14426	5.24551	7.37082	2.50739	3.98876	2.48187	7.29458	4.17541	8.594	4.28236	4.85038	7.57683	4.20832	4.2221	1.3367	high
TCGA-K4-A6FZ	0.150685	0	2.5776	3.93834	2.36792	3.03292	3.91015	2.40906	7.05935	4.58806	9.45391	4.33331	4.1373	6.9487	4.44376	4.03003	0.643749	low
TCGA-KQ-A41R	3.69863	0	2.79764	3.88959	2.33024	4.6136	2.52792	2.43622	6.3919	4.73638	8.74312	6.02451	3.14061	5.98238	4.18799	2.25062	0.246928	low
TCGA-DK-AA6M	4.33425	0	3.29596	4.55996	2.90079	2.25702	3.60905	2.40906	6.39333	4.99266	9.77272	4.65866	4.14278	6.27057	4.85482	3.74331	0.448348	low
TCGA-ZF-AA52	2.95068	1	4.60458	5.18395	5.25106	2.62377	3.23904	2.54035	6.4782	4.26692	10	4.99728	3.817	6.31509	3.70738	5.07841	1.16708	high
TCGA-K4-A5RJ	1.47671	0	2.57029	5.86651	3.42739	2.32464	3.78988	2.49893	6.67862	4.70667	10.9459	5.14495	3.40534	8.22299	4.7287	3.8055	0.38475	low
TCGA-HQ-A5ND	0.750685	1	2.60419	3.30824	2.59786	2.26058	2.54484	2.42719	7.85885	5.28177	8.55517	4.21018	3.59679	8.4808	4.41585	3.24149	1.33919	high
TCGA-BT-A3PK	0.830137	1	3.5782	6.37505	3.77754	2.4124	2.83817	2.51591	7.08662	4.13527	9.74379	4.14785	6.54742	6.7497	4.1639	3.85282	1.43351	high
TCGA-FD-A3N6	2.33151	0	2.62299	4.13755	2.6087	2.51692	3.05123	2.95224	6.95133	4.61401	7.73607	4.45637	3.37413	7.97023	3.46538	3.42889	1.46272	high
TCGA-UY-A78P	6.52055	0	3.33798	4.0302	3.55168	2.79889	3.54915	2.44529	6.61515	4.42074	9.24834	4.49202	4.19299	7.26814	3.91208	3.87855	0.949437	low
TCGA-CF-A9FL	1.54795	1	3.57979	3.73915	4.08164	3.1221	2.75642	2.40906	7.15823	4.69214	8.64632	4.65035	3.3629	6.47707	3.11942	3.08791	1.3465	high
TCGA-CF-A9FM	1.09041	0	2.65654	3.62321	2.85891	2.87648	5.36385	2.40906	6.73186	4.51444	9.51451	4.72583	3.36849	5.90862	4.27205	2.41868	-0.101568	low
TCGA-ZF-A9RD	1.11781	1	3.03906	4.75029	3.40133	2.79558	3.16458	2.53833	7.64283	5.86935	8.31309	4.08641	4.05519	6.70058	5.499	2.529	0.756116	low
TCGA-G2-AA3D	5.86027	0	2.50115	2.97293	2.53404	4.96303	3.23033	2.40906	7.50118	4.78209	7.96582	5.02744	3.62944	7.27318	5.03336	3.27173	0.436884	low
TCGA-DK-A2I2	0.649315	1	3.9105	6.07017	3.42747	2.33632	2.91466	2.56707	7.4699	4.95169	8.99148	4.13189	10.2983	7.37459	3.84211	3.61726	2.29172	high
TCGA-FD-A62S	1.11233	1	4.94653	6.02065	5.18144	2.71503	3.41903	2.42433	7.14555	4.56496	9.26428	3.82731	4.28843	7.50355	4.70889	2.60741	0.949549	low
TCGA-MV-A51V	1.12329	0	2.82694	4.2332	4.09947	6.37866	2.8122	2.40906	6.94564	5.06681	9.63715	4.24946	4.80539	6.80746	4.72322	3.45043	0.655886	low
TCGA-E5-A2PC	3.63288	0	2.43338	3.94455	2.34721	2.7036	2.76368	2.40906	7.56437	7.66613	8.79207	4.18596	3.14061	8.59003	3.92774	2.16907	1.43898	high
TCGA-DK-A3X2	1.49863	1	2.45309	3.2765	2.57704	2.56533	2.61678	2.47094	8.88392	5.12261	9.53819	5.66535	3.63991	8.54239	3.56285	2.55606	1.47595	high
TCGA-GD-A76B	0.613699	0	2.715	3.52864	2.62241	4.61049	3.12321	2.42402	7.70798	4.89072	9.41364	5.24991	4.08525	7.686	4.72076	2.86487	0.582226	low
TCGA-GC-A6I1	0.003	0	2.65938	5.00061	2.40469	2.29834	3.86396	2.44694	6.95702	4.00444	10.2878	4.64352	3.43102	6.86826	4.17859	2.4299	0.340143	low
TCGA-XF-A9SK	1.33151	1	4.44007	5.83834	4.56673	2.96122	3.33086	2.43084	6.24534	4.23606	9.07274	4.1471	4.06565	6.64228	3.98804	2.95096	0.853062	low
TCGA-DK-A1AD	9.36986	0	3.49164	3.24673	4.49654	4.55168	2.48379	2.40906	7.88072	4.76417	8.63765	4.66775	3.44257	7.41178	3.57421	2.56812	1.31355	high
TCGA-K4-A5RI	0.975342	1	3.43621	4.43333	3.15834	2.44615	2.80832	2.53925	7.80559	8.22411	8.69203	3.82968	3.14061	8.36501	4.05257	2.64615	1.77144	high
TCGA-FD-A3SQ	3.89863	1	5.17811	5.50891	5.71652	3.25323	3.14117	2.40906	6.91562	4.27596	9.60674	4.48641	3.20912	6.19013	3.89052	2.56556	0.876156	low
TCGA-GV-A3QF	1.69041	1	2.52907	4.10444	2.26924	4.03926	2.36131	2.40906	8.08326	7.5012	9.3002	5.22205	3.3464	7.64094	4.73114	2.44392	1.03618	high
TCGA-E7-A7DV	0.10137	0	2.62695	5.73423	3.2323	4.29411	3.04891	2.42276	6.8478	6.35509	10.5108	4.55344	5.34128	6.9182	4.41805	2.35442	0.80246	low
TCGA-XF-AAN1	2.57808	1	2.78436	3.80517	2.30033	4.03402	2.81145	2.54015	6.84241	3.92395	9.40421	4.86788	3.14061	7.17106	3.42567	2.13984	0.718259	low
TCGA-DK-AA6P	1.25205	0	2.70141	3.70725	2.7856	5.16739	2.63951	2.45387	8.09939	5.13336	8.37448	5.11054	3.23277	7.69414	4.17696	2.29304	0.906917	low
TCGA-CF-A47Y	1.02192	0	2.57378	2.92196	2.38521	3.12374	5.09557	2.52732	5.6281	3.16163	9.24164	4.67139	3.37713	5.945	4.17833	2.39678	-0.381852	low
TCGA-CF-A3MI	1.0137	0	2.69866	3.57386	2.24754	4.68688	2.91939	2.40906	6.0316	3.79851	9.20388	4.51825	3.6549	5.47591	3.41032	2.33625	0.430259	low
TCGA-G2-A2EL	2.24384	1	2.457	4.08851	2.28914	2.25268	2.89459	3.36949	8.21455	4.47056	6.84322	3.94744	3.19223	8.77602	3.9653	2.11722	1.7241	high
TCGA-XF-AAMZ	3.69315	1	2.79038	3.71933	3.14082	5.70938	3.2682	2.62914	7.95127	5.11174	8.03533	4.93315	5.09842	9.13665	4.11559	2.57225	1.2117	high
TCGA-DK-AA6L	3.1863	1	2.7565	3.52693	3.13282	3.34186	2.92943	2.43145	6.51958	6.5662	9.2528	4.2491	3.87081	8.55264	5.10153	2.93376	0.755422	low
TCGA-XF-A9T4	1.35616	1	2.89095	5.43591	2.65096	2.40108	2.68021	2.64924	7.39512	6.47562	8.7187	4.06248	3.7575	6.49937	4.05204	2.38062	1.36215	high
TCGA-K4-A6MB	1.28493	0	4.23097	5.01951	4.82039	3.80598	2.50802	2.46478	7.27235	4.30602	8.36432	4.7507	3.59641	7.76759	4.73872	2.68212	0.899517	low
TCGA-UY-A8OB	5.77808	0	2.4537	2.99912	2.30039	2.24727	2.56551	2.43245	6.60278	5.23972	9.55928	4.42593	6.24155	7.26483	4.65094	3.5151	1.12165	high
TCGA-ZF-A9R5	2.9863	0	2.47457	2.9758	2.76762	2.76727	2.70167	2.40906	6.7845	3.38456	8.55248	5.15381	3.21703	6.61346	4.74213	2.27039	0.239657	low
TCGA-CU-A3KJ	1.53973	0	2.64196	5.11859	3.53773	2.19916	2.4737	3.15525	7.37798	6.23503	6.97983	3.7534	4.67288	6.94172	3.87846	4.01387	2.19218	high
TCGA-DK-AA6S	13.8356	0	5.04852	6.11213	4.74483	2.42296	3.04271	2.40906	7.19348	4.27955	8.72472	4.69911	3.22993	5.60587	4.58455	2.33259	0.687066	low
TCGA-E7-A85H	1.07945	0	3.13852	4.27389	3.91762	3.59801	2.88707	2.42428	7.57091	4.67038	8.00214	5.27581	4.80399	6.51396	4.4612	2.15595	0.865939	low
TCGA-G2-AA3C	0.578082	1	2.41569	5.20031	3.06795	2.64065	2.74471	2.4526	7.01355	6.33592	10.2117	4.26138	3.73992	6.61359	4.05645	2.36472	1.00442	high
TCGA-E7-A8O8	0.0356164	0	2.44799	3.81467	2.36303	4.80306	2.47645	2.46345	6.0395	3.11848	9.23464	5.03887	3.65652	5.95807	4.1579	2.50655	0.157016	low
TCGA-XF-A9SM	2.87123	0	3.64351	4.75514	3.82376	2.51911	3.25977	2.40906	7.28484	4.39495	9.82042	4.57875	4.54166	7.08026	4.13514	2.73569	0.947508	low
TCGA-DK-A3IN	0.684932	1	4.04277	4.57699	6.44361	2.37169	3.10812	2.43908	7.39741	6.06489	9.57261	4.72432	5.20785	8.09747	5.12292	2.77968	1.17002	high
TCGA-XF-A8HC	0.547945	1	2.47982	3.2098	3.65371	5.84575	2.44834	2.40906	6.32827	5.43905	9.37522	5.40009	3.62682	9.20508	4.30392	2.85791	0.626417	low
TCGA-ZF-AA4W	5.0137	0	2.74335	3.67313	2.39592	2.51446	2.56534	2.5338	7.03199	3.4508	8.46773	4.42152	9.00001	6.49592	5.0304	4.27885	1.36077	high
TCGA-LC-A66R	1.27671	0	3.29995	4.99814	3.25705	2.59556	3.0818	2.40906	7.12539	4.13204	7.03872	3.76821	4.9585	6.44255	4.62248	3.82555	1.15307	high
TCGA-E7-A8O7	1.27671	0	2.73975	3.6663	2.75001	2.92117	5.4128	2.40906	7.00564	4.9817	9.28562	4.73903	3.19877	7.16013	4.38108	2.84688	0.0977667	low
TCGA-LT-A8JT	1.75616	0	2.49475	3.26688	2.69259	3.25378	3.27413	2.40906	7.11494	4.23741	9.13038	4.74626	3.14061	7.76028	3.75896	2.73331	0.748527	low
TCGA-FJ-A3Z9	1.05479	1	2.44295	2.8448	2.75281	4.30874	3.24233	2.40906	6.70171	3.72247	9.04176	4.68055	3.39396	6.90267	4.0188	2.10411	0.328935	low
TCGA-DK-A1AC	10.9068	0	3.27723	4.32642	4.31701	2.85056	2.72988	2.43584	7.7454	5.06661	8.19533	4.85736	3.65964	7.5299	4.58891	2.27469	1.0178	high
TCGA-C4-A0F1	0.243836	0	3.26536	5.19935	3.14504	2.60494	2.43594	2.42462	7.96889	5.33741	8.66565	4.58573	4.62448	7.09469	3.13758	2.77488	1.8243	high
TCGA-G2-A2ES	2.75068	1	3.43837	4.5215	2.77792	2.21086	2.81461	2.4224	7.54224	3.73056	8.52789	5.30521	3.29998	8.72958	3.97662	5.06949	1.31173	high
TCGA-XF-AAN4	2.25479	1	5.35347	4.90949	4.57604	2.34091	3.27857	2.484	6.5152	4.19956	8.57469	4.07273	6.40726	6.13149	3.88168	4.78855	1.61932	high
TCGA-4Z-AA83	5.54521	0	3.24145	5.04662	2.46229	3.47562	4.51877	2.40906	6.31138	4.96142	9.23019	4.72334	3.65654	6.97091	3.95981	2.13862	0.250636	low
TCGA-E7-A5KE	0.0465753	0	2.36777	3.38691	2.22172	3.81184	2.64249	2.40906	7.07909	4.76983	9.39588	5.4447	3.41646	7.05775	4.82572	3.112	0.400898	low
TCGA-ZF-AA4V	4.94795	0	3.28539	4.99015	2.48154	4.81312	2.75767	2.45477	6.86341	4.94923	9.80777	4.84803	4.97205	6.50071	4.13685	4.48277	0.990102	low
TCGA-ZF-AA53	4.82466	0	3.66521	4.99291	3.62798	2.32913	3.24118	2.5459	7.22447	4.23731	9.82061	4.48993	4.90067	5.9644	3.9634	4.53577	1.24393	high
TCGA-ZF-A9RM	3.9863	0	2.28715	2.698	2.17854	4.08704	3.37407	2.40906	7.62121	5.78887	8.61444	5.28989	3.40654	7.62705	5.22707	2.31817	0.313722	low
TCGA-CU-A72E	1.13151	1	3.78598	4.21131	4.37116	2.89947	2.77854	2.42263	6.82042	5.68473	9.7627	4.39634	3.35294	6.20011	3.5529	3.35907	1.2396	high
TCGA-2F-A9KR	8.72055	1	3.07863	3.48498	3.21532	3.96935	2.72187	2.51911	7.51896	4.59569	8.83725	5.02407	3.82673	7.12304	3.73048	2.4813	1.05798	high
TCGA-E5-A4U1	3.23562	0	2.39126	2.94942	2.16518	4.75412	2.9867	2.69819	6.23563	4.09579	10.1612	5.21232	4.2176	5.96231	4.37721	2.42052	0.160268	low
TCGA-E7-A3Y1	0.446575	0	2.7037	3.09936	2.86923	4.02189	2.99138	2.44515	5.77627	2.89358	9.00775	5.29033	3.14061	5.4531	4.49913	2.51577	-0.196709	low
TCGA-FD-A6TC	0.512329	0	4.29316	5.9831	3.81532	2.72462	2.9684	2.42533	6.56067	4.81878	8.92622	4.37548	3.87968	8.44562	4.26253	2.75709	1.01163	high
TCGA-FD-A5BV	0.446575	1	2.88491	4.10733	3.39838	3.56233	2.54834	2.40906	7.01086	4.96236	8.29784	4.70027	3.53195	6.08313	4.60499	4.20356	0.88585	low
TCGA-DK-A2I4	10.5068	0	3.83006	4.48554	3.76756	3.09824	3.7067	2.50456	6.95764	4.58947	9.95051	4.01692	5.02426	8.34589	4.35662	3.22443	0.989502	low
TCGA-UY-A78M	1.89041	1	3.8561	5.30147	3.29327	5.91936	2.62964	2.5263	6.73645	5.05419	9.30443	4.91306	4.61996	6.63181	3.51742	2.31389	0.97257	low
TCGA-4Z-AA7R	1.43014	1	3.56435	4.82768	3.29247	3.04107	2.38247	2.40906	8.6829	4.37373	8.69535	4.79845	5.00586	7.8017	4.575	3.51413	1.48077	high
TCGA-E7-A519	1.39178	0	2.99366	3.80078	2.59065	3.28807	7.61071	2.46187	5.26963	2.51215	10.7117	4.26888	4.21195	4.82531	3.65635	2.19563	-0.992981	low
TCGA-DK-A3IU	1.93425	1	4.1671	5.1562	5.71361	2.45124	3.80333	2.53683	6.71669	3.7089	8.79456	3.94529	3.76584	7.38185	4.14699	3.34092	0.944249	low
TCGA-FD-A3SM	1.49863	1	4.07069	5.12974	4.20511	2.51846	2.65579	2.40906	7.88194	6.26943	10.3263	4.44174	3.3814	7.11599	3.3881	3.31044	1.68085	high
TCGA-BL-A5ZZ	1.03288	0	4.41693	6.83278	4.86005	2.3081	3.2044	3.50946	7.65158	5.22872	9.31701	3.96876	7.81625	7.69949	4.11661	2.85212	2.2561	high
TCGA-FD-A62N	0.224658	0	4.23219	5.09108	4.75301	2.36074	4.12056	2.40906	6.38317	4.73186	9.04038	4.10453	9.38583	6.48219	4.60364	3.97044	1.3502	high
TCGA-BT-A20J	1.5863	1	2.58159	3.31425	3.0443	2.27933	2.86325	2.49421	7.73475	6.02518	8.67126	4.29483	4.2896	6.98799	3.52945	2.63785	1.5852	high
TCGA-DK-AA71	1.13699	0	2.79058	3.41149	2.9809	4.87316	2.5382	2.47667	7.08616	6.22252	9.53042	4.73271	3.23389	7.63329	3.67268	2.53835	1.06869	high
TCGA-KQ-A41O	4.2137	0	2.30663	2.42617	2.29627	4.71131	2.41105	2.40906	6.48223	3.62358	9.04052	5.12641	3.63693	7.77159	4.18501	2.18554	0.383619	low
TCGA-E7-A677	2.24658	0	2.9904	4.08884	3.94368	2.50211	3.95834	2.40906	6.92749	5.61102	9.33663	4.57746	3.5385	7.97548	4.739	2.21753	0.507444	low
TCGA-DK-A1A5	0.178082	1	4.67993	5.62852	4.46875	2.81674	2.73817	2.43349	7.17742	5.96802	9.51448	4.37596	3.42139	7.16268	3.56639	2.47774	1.41915	high
TCGA-HQ-A5NE	1.0137	1	4.04139	5.03709	2.7288	2.79968	2.98146	2.44535	7.20606	4.83735	9.81144	4.06411	3.65452	7.20261	4.29989	4.60074	1.1587	high
TCGA-XF-AAMT	0.246575	1	4.5653	5.84488	4.80734	2.39959	3.04705	2.52817	7.00174	4.6049	8.35272	3.86012	4.10328	6.42692	4.81194	3.56823	1.07991	high
TCGA-XF-A9SU	0.49863	1	4.0926	4.43442	4.23764	4.19854	3.27383	2.48061	6.63712	4.18496	9.1874	4.6871	4.24058	7.17813	3.89399	2.94239	0.838819	low
TCGA-CF-A47S	0.912329	0	2.46415	3.22325	2.25365	3.97619	6.27357	2.40906	5.95215	3.5789	10.4215	4.63281	3.37067	6.2549	4.0067	2.15245	-0.69098	low
TCGA-FD-A6TK	0.90411	0	4.38941	5.79571	4.16588	2.57707	3.10587	2.43946	6.57867	5.12723	9.59523	4.18582	4.53296	5.99545	4.85867	2.71583	0.712236	low
TCGA-E7-A5KF	0.0547945	0	2.32088	2.77999	2.22858	4.35274	4.7081	2.40906	7.32669	3.79162	9.70301	4.81439	3.33141	5.59844	3.35358	2.51986	0.224493	low
TCGA-UY-A78L	3.08767	0	3.41888	6.88316	3.44196	5.20711	2.57383	2.43858	7.24647	4.28525	9.01721	4.32323	3.37113	7.89431	4.35984	4.23283	0.966633	low
TCGA-S5-A6DX	0.153425	1	3.64262	3.14625	4.81278	5.01309	3.85153	2.52099	6.33421	5.05861	10.3567	4.35298	4.42072	6.87126	3.67605	2.50211	0.672387	low
TCGA-XF-A8HI	1.49041	1	2.65622	3.85618	2.53927	3.63526	3.63194	2.40906	7.20715	3.86404	8.74935	4.84021	3.29394	6.8793	3.8245	2.64188	0.549779	low
TCGA-XF-A9T5	5.55342	0	3.16384	4.13144	3.88508	2.37363	3.25285	2.46917	6.55199	4.49299	8.72218	4.60215	4.2362	6.48172	4.13117	3.22557	0.871695	low
TCGA-XF-A9SX	1.96986	1	4.4788	4.22113	5.18677	2.82699	3.54913	2.54044	6.23656	4.68723	10.0898	4.33937	5.07897	5.75877	4.28339	3.3645	0.835394	low
TCGA-G2-A2EK	1.32877	0	3.42016	2.87388	4.61634	4.28111	3.22745	2.44841	6.85735	4.28556	8.99853	4.76291	3.5294	6.93667	3.23149	2.55038	0.958774	low
TCGA-XF-A8HD	8.12055	0	3.57607	4.64518	5.2656	5.12755	3.06123	2.47784	6.92924	4.28337	8.82306	3.69599	4.38019	5.64498	4.97752	2.43517	0.501628	low
TCGA-GV-A3JX	1.59178	0	4.23602	4.17565	3.33947	3.33542	2.70107	2.40906	7.37522	4.97898	8.91858	4.4565	5.23859	7.0659	4.49857	3.51292	1.25455	high
TCGA-H4-A2HQ	1.61644	0	2.6424	3.51755	2.75291	3.17893	3.07423	2.4274	8.58209	4.367	8.20109	4.50915	3.86017	9.1422	4.80743	2.19525	0.98549	low
TCGA-XF-A9SP	1.24384	1	4.50262	4.21605	6.21707	3.23061	3.58101	2.44916	6.81629	5.05383	10.0312	4.2928	5.76193	5.82716	4.00743	3.68676	1.22308	high
TCGA-DK-A3IK	0.4	1	3.67626	4.30881	3.67886	4.81848	2.84127	2.45019	6.63204	4.45627	8.63662	4.84876	3.63088	6.25662	4.12055	2.64284	0.617024	low
GSM340605	1.49342	1	3.37276	5.43257	2.77304	2.59506	4.14548	3.59361	5.75257	5.07759	7.8369	4.72742	3.29393	4.55861	5.53436	2.75049	0.13944	low
GSM340606	11.2578	0	6.41058	12.2542	2.74348	3.3386	2.2084	4.61921	6.51406	7.77143	6.76478	3.07804	5.49375	0.452124	3.9751	5.25817	2.78813	high
GSM340607	11.2085	0	3.10266	4.2996	3.49041	3.3378	4.31754	2.2835	6.84159	4.99284	9.486	4.28244	3.98544	5.99059	3.98677	2.88204	0.508831	low
GSM340608	2.21096	1	2.9208	4.04635	2.52786	3.38444	2.8709	2.45855	7.17856	4.5135	9.46068	4.61346	4.46532	5.90004	4.15825	3.32085	0.868408	low
GSM340609	7.15644	1	2.87694	4.44354	2.73865	3.93087	2.49012	2.18209	6.80448	4.44682	7.94363	5.03887	2.12161	7.61714	3.98621	3.04895	0.651808	low
GSM340610	1.25753	1	2.8318	4.3964	2.57032	3.47424	3.80326	2.63413	6.71063	4.41175	9.69707	4.40747	4.60094	8.43545	4.04863	2.99682	0.799283	low
GSM340611	1.52301	1	2.6513	3.75868	3.32402	8.96841	2.35714	2.40847	8.10405	6.79566	8.7593	4.6412	3.29111	7.72827	3.9192	3.11519	1.12263	high
GSM340612	10.6792	0	5.81033	4.36293	5.97854	3.17471	2.66838	2.41436	6.6678	4.40893	8.52409	4.53585	5.23127	6.05285	3.98159	2.96301	1.34401	high
GSM340613	1.03315	1	3.76732	5.21746	2.70773	2.60941	3.18127	3.05298	5.38097	3.25901	7.59717	4.56128	4.70924	6.68533	7.20655	3.12141	-0.324529	low
GSM340614	10.6003	0	2.81749	3.94111	2.72707	2.91491	3.36885	2.57585	7.62212	4.32536	7.07338	5.37792	4.00763	7.52883	4.01936	2.31692	0.974219	low
GSM340615	10.2764	0	2.89234	4.2306	2.83396	3.26853	3.97055	2.77768	6.38547	3.76301	9.85996	4.49212	4.15905	4.90289	4.25598	2.74568	0.254474	low
GSM340616	10.2962	0	3.18669	3.66228	4.18332	3.4549	4.46328	2.40968	6.15369	4.2725	9.98253	4.12111	3.98477	6.59288	4.25718	3.32672	0.291803	low
GSM340617	10.7342	0	2.96177	4.53241	2.88653	3.0704	3.94693	2.14144	7.17061	3.99324	8.88605	4.53083	3.5039	7.1657	3.95276	2.65874	0.498272	low
GSM340618	0.0846575	1	2.73433	4.51834	3.86701	3.56483	2.40287	2.24619	8.1714	4.97048	7.62063	4.71547	2.9518	8.6919	3.61287	2.63786	1.46004	high
GSM340619	10.6578	0	3.60021	4.69217	2.58734	2.94387	3.06862	2.83647	6.37626	3.72518	10.1881	4.69007	2.91734	7.69642	4.99077	3.14771	0.311593	low
GSM340620	1.37014	1	3.62504	4.0276	3.39936	4.66842	3.08734	2.62876	7.00254	4.2405	8.42206	5.01677	3.8784	9.05631	4.82058	2.69231	0.644721	low
GSM340621	10.4901	0	2.83034	4.57721	2.88941	3.58361	3.08817	2.4046	7.1552	4.58574	9.23751	4.67447	2.66814	6.31613	4.05054	2.53415	0.553245	low
GSM340622	10.2353	0	3.11822	4.394	2.53023	3.54654	3.06387	2.61707	7.53123	4.99964	9.73543	4.66592	3.39149	7.75119	4.09802	2.40168	0.895759	low
GSM340623	0.25726	1	3.38691	4.67753	2.49879	3.34792	2.81044	2.31594	7.4034	3.48996	8.47943	4.65611	2.42334	6.09187	4.2878	2.95184	0.519736	low
GSM340624	5.4189	1	2.88514	4.47471	2.9403	3.12052	4.52771	2.65564	6.82224	3.90985	9.83144	4.38547	4.24125	5.87706	4.34842	2.72413	0.266807	low
GSM340625	0.265479	1	2.65377	4.26066	2.88563	3.21316	2.81185	2.71307	6.92908	3.74397	9.10385	4.96802	2.73184	6.98339	4.75114	2.60145	0.370494	low
GSM340626	9.91233	0	3.05962	4.34783	2.67759	3.04074	3.79434	3.04506	6.57719	3.36359	8.9533	5.12047	2.64699	6.96394	4.98381	2.54748	0.0572521	low
GSM340627	1.86329	1	3.24018	4.772	2.57157	3.81431	4.26945	2.34697	6.70146	3.51017	9.14025	5.34897	2.59441	7.49062	3.91989	2.54953	0.0631675	low
GSM340628	9.90411	0	2.87054	4.12031	3.80838	2.39251	2.6639	2.44753	7.39882	4.39714	8.85773	4.41113	7.19059	6.9386	5.17061	2.47407	1.08187	high
GSM340629	4.14493	1	2.86427	3.88327	3.12741	2.75035	3.04499	2.51186	6.75193	4.68016	9.35522	4.45159	5.9279	7.22631	4.27666	3.41548	1.12371	high
GSM340630	5.44932	1	3.34633	4.46015	2.82178	3.06143	2.84954	2.7111	6.47451	3.54938	8.35159	5.02129	3.12141	6.85935	5.37501	2.41255	0.12803	low
GSM340631	9.87699	0	2.97476	4.4494	2.49241	2.80638	3.7599	2.73895	6.59575	3.28367	7.96047	5.04923	3.17533	6.31907	5.40438	3.1137	-0.0283738	low
GSM340632	9.91233	0	2.99321	3.95267	3.58956	3.50967	4.02866	2.52688	6.70674	4.67326	9.10098	4.68702	2.45652	7.00544	4.17155	2.82819	0.363027	low
GSM340633	1.19753	1	3.21356	4.15627	2.84969	3.53837	2.75084	2.60353	7.18757	4.11656	9.3859	4.85796	3.47122	7.26503	4.1341	2.99165	0.838772	low
GSM340634	9.52027	0	2.85435	3.85641	3.65262	8.8209	2.47627	2.37946	8.11707	6.41746	8.50461	4.92186	3.75652	8.06693	3.71083	2.52931	1.14852	high
GSM340635	8.76164	0	3.87518	4.4369	4.81966	2.63343	4.13648	2.26656	6.88317	3.32467	8.54755	4.65594	3.93506	6.75943	4.29736	2.46258	0.416221	low
GSM340636	9.96164	0	2.90279	4.29697	2.55652	3.41218	2.65515	2.5908	6.63085	4.75597	8.99017	4.70361	3.00702	6.30545	4.61434	3.51987	0.60438	low
GSM340637	8.05479	1	2.63957	4.46575	3.2993	2.54467	4.51313	2.4429	7.65332	4.7934	8.81971	4.20028	4.69813	6.00969	3.95156	2.65894	0.83399	low
GSM340638	5.50932	1	3.22995	4.23376	2.72282	2.84532	2.81329	2.65448	6.21153	3.78749	7.70983	5.42835	2.48483	6.54944	5.05244	2.95011	0.174608	low
GSM340639	8.19699	0	3.30936	4.35203	3.26851	3.28167	4.14974	2.57381	7.11333	4.79002	10.0225	4.448	3.59105	6.49352	3.86134	3.25792	0.713616	low
GSM340640	4.13425	1	2.72127	3.88226	2.9314	3.71691	3.01332	2.52573	6.7333	5.46407	10.0008	4.69512	3.58584	7.24248	4.12662	2.37272	0.686708	low
GSM340641	8.0737	0	2.91013	4.91241	2.37907	5.48089	2.27447	2.19549	7.63247	5.49937	8.82373	5.22413	3.09152	8.86303	4.15587	2.94519	0.919672	low
GSM340642	8.71479	0	3.1713	3.97316	3.13001	3.18076	3.46873	2.29241	7.14645	4.66181	9.13118	4.57283	3.55761	6.31664	3.71912	2.95786	0.803732	low
GSM340643	7.83288	0	2.9094	3.9074	2.40255	2.46596	3.30922	2.43676	6.88945	3.15537	8.42868	4.98312	3.28538	6.85602	4.33559	2.31213	0.354197	low
GSM340644	6.61068	1	3.08453	3.91287	2.64484	2.68322	3.74247	2.45769	7.44977	4.044	9.63223	4.7279	4.53316	6.09454	4.38613	2.70681	0.568182	low
GSM340645	2.93425	1	2.86387	4.43866	2.89881	3.14539	2.81204	2.27154	7.55898	4.87827	8.40581	4.79373	3.89538	7.40714	3.50809	2.87648	1.25304	high
GSM340646	4.25507	1	2.80413	3.84296	3.1286	5.53021	2.75813	2.24434	7.21214	5.0045	7.57962	5.44324	1.83459	6.55075	4.13834	3.4972	0.514655	low
GSM340647	7.62986	0	2.79116	4.40495	3.2315	2.75756	2.53031	2.73956	6.59964	3.67176	9.36943	4.53705	4.24769	6.60972	4.25367	2.88934	0.847502	low
GSM340648	7.45726	0	3.36869	3.7297	2.7378	3.07159	3.01359	2.38486	6.71206	5.81905	8.7126	4.58241	3.79567	7.55597	4.18384	2.82801	0.957124	low
GSM340649	7.43589	0	2.82707	4.32642	3.25519	3.4383	4.15814	2.44259	6.83566	4.77105	10.3766	3.95881	3.25947	5.99764	4.14611	2.46339	0.31266	low
GSM340650	7.07425	0	3.23478	4.63067	3.09541	3.29843	2.89546	2.21368	7.69769	4.13688	9.54109	4.34811	4.89012	7.32407	4.00521	2.80644	1.06742	high
GSM340651	11.0934	1	3.04771	4.30888	2.73737	2.81531	3.80425	2.20018	7.2436	4.14621	9.68219	4.36661	3.39677	7.06984	3.9751	2.84551	0.562164	low
GSM340652	5.4189	1	2.92028	3.85957	2.53426	2.98511	3.87343	2.37223	6.94537	4.18461	9.48299	4.50161	2.69063	6.37059	3.93143	2.74927	0.382275	low
GSM340653	2.12301	1	3.31896	3.79373	3.14212	4.48973	2.60672	2.50101	7.45378	5.43073	9.12373	4.88071	5.54501	7.36601	3.86117	2.71138	1.34707	high
GSM340654	0.84411	1	3.74638	4.56551	4.10321	2.92465	3.54236	2.25473	6.78591	4.93872	9.80689	4.1058	4.33707	8.01267	4.46178	5.34864	1.08181	high
GSM340655	7.02164	1	2.80241	4.02052	2.52207	3.02122	2.52479	2.41281	8.11598	5.83216	8.23488	4.29648	3.16371	7.22843	4.03754	3.03782	1.39674	high
GSM340656	0.260548	1	2.86007	3.45052	2.85876	3.44348	2.40952	2.22151	8.38117	5.36682	9.56992	4.88309	2.84351	9.57666	3.94151	2.61954	1.26769	high
GSM340657	6.8737	0	2.87436	3.92551	3.44482	3.30111	4.39351	2.64385	6.31068	3.36577	9.63098	4.40747	4.26673	5.90551	4.21499	2.74666	0.193763	low
GSM340658	6.8737	0	3.38996	4.30699	3.90357	2.75383	3.1382	2.40476	7.27807	3.75203	9.83281	4.3912	4.54835	6.54153	4.36225	2.92148	0.786563	low
GSM340659	5.82986	1	2.72967	4.11698	4.08626	3.53234	3.3338	2.50594	7.88857	5.4977	9.22295	4.65835	3.08533	7.18967	3.89823	3.10292	1.09879	high
GSM340660	6.70932	0	6.34435	4.1605	5.66668	2.21336	2.26279	2.38544	6.02298	4.76439	8.67332	3.22959	7.22774	5.71636	4.38837	3.12612	1.68673	high
GSM340661	6.59178	0	2.9208	4.20303	2.674	3.2951	4.19287	2.50644	6.50902	4.13705	10.1008	4.35672	3.54715	6.59693	4.00985	2.91078	0.324917	low
GSM340662	6.47918	0	2.97499	3.87555	2.82265	3.86893	2.50135	2.47538	8.11967	6.3315	8.36873	4.51028	3.44048	7.70581	4.20427	3.22751	1.43595	high
GSM340663	6.47096	0	2.96629	3.8605	3.03289	4.39679	2.53854	2.46337	7.69144	5.24471	8.73263	4.13334	4.19778	8.94735	3.71431	2.70303	1.48612	high
GSM340664	5.81342	1	3.07238	4.5442	2.7892	2.7702	2.49534	2.46084	6.88576	4.81872	8.90552	4.76676	5.25369	7.43713	4.72469	2.79735	0.956305	low
GSM340665	0.715068	1	3.28736	4.04527	5.29992	2.97745	2.54474	2.47423	6.99037	5.03786	9.31833	5.2393	3.67802	8.30877	4.54394	3.16832	0.992115	high
GSM340666	6.19151	0	2.87202	4.74224	2.76425	2.62724	2.50868	2.57519	6.93321	3.35695	8.4502	5.33504	2.95609	8.18202	4.25298	2.46001	0.682728	low
GSM340667	6.22192	0	2.79947	4.16243	2.54624	2.90683	4.62415	2.40214	6.84228	3.48582	8.78374	4.89076	2.93722	6.48084	4.61032	2.62419	-0.119412	low
GSM340668	6.17507	0	3.03292	4.29312	2.86249	2.26701	3.62062	2.40755	6.91351	3.21884	7.21964	5.2529	2.48953	6.57298	5.12117	2.74192	0.0270176	low
GSM340669	6.17507	0	2.71094	4.1013	2.76794	3.15102	2.80248	2.48908	7.67229	5.07428	9.21035	4.58492	3.25073	7.83984	3.99684	2.60557	1.06776	high
GSM340670	6.09616	0	3.16187	4.36632	4.03099	2.86174	3.04122	2.56946	6.69354	5.0852	9.80962	4.7616	5.58534	6.2119	3.90248	2.99336	1.12906	high
GSM340671	1.33397	1	2.97581	4.44618	2.57895	3.32699	2.68394	3.13767	6.72236	3.22595	10.2598	4.78299	3.22022	7.24348	4.18695	2.76596	0.692828	low
GSM340672	1.2411	1	3.37496	4.16971	3.98312	2.8934	2.74686	2.72282	6.79246	4.35786	8.37444	4.40738	3.21302	8.99486	4.33673	4.46355	1.27875	high
GSM340673	0.923014	1	3.11106	4.75329	2.88624	2.82588	2.35205	2.11657	7.0376	5.2515	7.76286	4.29635	3.87304	6.8033	4.11268	5.58974	1.46293	high
GSM340674	5.70658	0	6.2008	3.7445	4.75406	2.67074	2.72964	2.47435	6.53208	4.42799	9.05843	3.87589	6.27161	5.93397	4.11391	3.44895	1.515	high
GSM340675	2.05726	1	3.25503	3.91131	2.54603	4.26687	2.81499	2.98141	6.19323	3.30876	9.48877	4.52854	3.79525	6.59838	3.91763	2.63594	0.645625	low
GSM340676	5.5126	0	3.52087	4.88507	2.83502	3.0093	2.53335	2.30122	8.03949	5.52436	9.53208	4.97392	4.81558	7.44912	4.21416	3.60649	1.39803	high
GSM340677	5.36137	0	2.82037	4.26527	3.37689	5.23999	2.53799	2.55829	7.53699	6.50784	8.97223	4.66016	5.11898	8.08964	4.7484	6.34649	1.61793	high
GSM340678	0.983836	1	4.41051	4.4112	4.81153	4.2838	2.75488	2.5756	6.60412	5.02501	9.11869	4.42104	4.2169	8.48965	4.1998	2.60041	1.10571	high
GSM340679	5.09589	0	2.87341	4.72309	3.00459	4.01917	2.43918	2.64833	7.81823	6.25545	8.85966	4.69305	3.45922	7.90059	4.05625	3.55192	1.48022	high
GSM340680	5.04082	0	2.75897	4.59236	2.51347	4.02971	2.90501	2.12982	6.99916	4.70676	8.3384	4.75353	1.88352	7.51094	4.27249	2.89739	0.428929	low
GSM340681	5.00548	0	2.87875	3.57235	2.75569	4.756	2.72473	2.54753	7.33282	6.51818	9.57099	4.62951	4.15864	6.72813	4.16208	3.12582	1.09804	high
GSM340682	4.94795	0	2.80543	4.16247	2.50147	2.96962	2.97961	2.63874	7.42383	5.54349	9.74058	4.80273	2.45637	7.38531	3.88764	2.70047	0.945825	low
GSM340683	4.89863	0	2.78651	4.09009	3.67468	3.3471	2.45497	2.64847	7.84953	6.66599	9.471	4.94125	2.50474	6.72383	3.73023	2.44014	1.30952	high
GSM340684	0.854795	1	3.05094	4.15103	2.97829	2.96828	2.79806	2.44606	6.6324	6.35813	10.1038	4.58766	6.11725	7.47855	4.31161	2.85798	1.20978	high
GSM340685	4.92082	1	3.13134	4.55239	2.85069	3.07767	4.1092	2.91981	6.22933	3.08006	7.98077	5.12748	3.16441	5.78379	4.63088	2.7605	0.049705	low
GSM340686	4.84932	0	3.06166	4.62401	3.3166	3.04247	4.3043	2.49093	7.10737	4.48082	9.66983	4.50006	3.26613	6.95664	4.02114	2.72928	0.500129	low
GSM340687	4.82712	0	4.2113	4.20415	6.18484	2.81156	2.6851	2.54653	7.46212	5.93849	9.60654	4.15234	7.52335	8.07376	3.97587	3.08395	2.09707	high
GSM340688	3.79479	1	3.2086	4.67971	2.54192	4.39086	3.22049	2.40976	7.20271	3.6064	9.64824	4.93928	2.90835	7.87722	3.78418	2.87911	0.575994	low
GSM340689	4.80247	0	3.22104	4.9576	2.97818	3.0981	3.3252	2.29714	7.26777	5.66585	9.62664	4.70253	3.10185	7.04303	3.93745	4.04162	0.986975	low
GSM340690	4.77288	0	3.54202	4.17137	3.91119	2.65976	3.38539	2.39316	5.30722	2.93909	8.5757	4.59869	4.38223	6.87645	4.52315	2.70799	0.204038	low
GSM340691	4.73671	0	3.81206	4.11719	3.42401	3.19518	5.21887	2.43729	4.59443	2.99286	10.1094	4.14841	3.58032	6.45543	5.25586	3.1638	-0.805612	low
GSM340692	2.98356	1	3.05682	4.6138	3.53491	2.74865	2.96375	2.47174	6.92908	3.58815	8.57138	4.56283	3.11447	5.86092	4.11556	3.08945	0.679625	low
GSM340693	4.64137	0	3.82088	4.08849	4.21895	2.89957	2.76628	2.42062	7.21091	3.74383	8.61431	4.38061	4.05174	9.11913	4.02244	2.61761	1.20061	high
GSM340694	4.56164	0	2.78882	4.14461	3.94407	3.41421	2.56062	2.4961	7.81483	5.31482	8.23158	4.44477	4.05616	7.74167	3.80151	3.05238	1.53959	high
GSM340695	4.3537	0	3.13163	4.28971	3.31885	3.17543	3.31664	2.51186	6.86075	4.81358	9.91775	4.58837	3.97209	6.07418	3.83051	3.11074	0.83306	low
GSM340696	0.945205	1	3.15867	4.03501	3.46551	2.76233	2.75478	2.34024	7.39115	5.91475	8.73942	3.88572	6.6571	7.68278	4.40393	4.4427	1.77891	high
GSM340697	1.46877	1	3.20535	4.37671	4.44277	3.09252	3.08482	2.4578	8.25445	5.86281	9.25722	3.99737	6.19593	6.41122	3.64761	4.01156	1.96927	high
GSM340698	2.34493	1	2.78426	4.16428	3.06444	5.65944	2.47507	2.46539	7.46647	5.71244	9.23438	4.63704	2.95714	9.3526	3.90589	3.13259	1.15152	high
GSM340699	1.44904	1	5.33863	4.03284	6.3378	2.55886	3.07465	2.41624	7.09204	4.35807	8.78811	4.12346	6.54004	6.14608	4.04143	4.91178	1.79444	high
GSM340700	1.26575	1	2.70077	4.85999	2.7888	3.85438	2.47999	2.43257	8.28885	6.36217	9.11869	4.49909	4.12981	7.07201	4.0217	3.39171	1.52106	high
GSM340701	3.98055	0	2.73127	4.29935	5.76705	2.69987	2.35198	2.45101	7.60367	5.15856	7.03233	3.82038	6.42743	7.44343	3.95431	2.3388	1.9445	high
GSM340702	0.369863	1	3.3407	3.97664	3.13968	2.89804	2.63677	2.64723	7.45165	5.47044	9.5606	4.29477	4.20797	8.31904	4.15179	2.92687	1.3911	high
GSM340703	3.90411	0	3.21721	4.04517	3.00242	3.25645	5.18383	2.56417	7.13915	4.27325	9.62864	4.61141	4.28455	5.69912	3.55051	2.94989	0.509487	low
GSM340704	0.429863	1	2.76974	4.12406	4.21344	2.46965	2.4469	2.43985	7.40207	4.59218	6.98363	3.62878	5.6991	7.51367	4.47137	3.16933	1.61183	high
GSM340705	3.74795	0	4.89956	4.1734	4.65416	2.68732	3.49866	2.45057	6.44643	4.61403	9.09935	4.29063	6.88828	8.57053	4.86176	2.95979	1.10821	high
GSM340706	3.70932	0	2.9	4.15423	2.63568	2.74863	2.71575	2.71307	6.87166	4.85584	9.40658	4.845	3.39429	8.97877	3.58814	3.00818	1.26214	high
GSM340707	3.57534	0	2.59056	4.3848	2.53927	3.79231	3.10382	2.7805	7.36506	5.11418	9.26232	4.41823	4.02968	6.61543	3.9123	3.0218	1.0862	high
GSM340708	3.62466	0	2.73351	3.98928	2.81816	4.8548	2.66881	2.46084	8.03539	6.41578	8.84175	5.06376	4.32721	8.41994	3.82556	2.87384	1.43772	high
GSM340709	0.487397	1	2.75973	4.26639	5.5276	3.58302	2.59242	2.17715	6.38598	5.45693	7.11285	4.73839	6.00806	6.93944	4.29597	2.57215	1.16835	high
GSM340710	2.59151	1	2.89213	4.0439	3.25622	4.10041	2.74554	2.49594	7.22212	5.31059	9.23494	4.81335	4.42941	6.79873	3.9601	2.62195	1.0295	high
GSM340711	3.43562	0	4.18253	4.17943	3.40861	3.24057	3.79952	2.27956	6.97469	8.54625	8.58545	4.73212	2.23361	8.06939	3.89628	3.05459	1.16435	high
GSM340712	0.534247	1	2.96701	4.23421	3.23268	3.12137	2.7366	2.52738	7.70859	4.89367	9.40339	4.73191	3.94017	8.18922	3.92221	2.67512	1.23535	high
GSM340713	3.37562	0	3.48027	4.15915	3.50121	3.07953	2.61951	2.45652	7.29639	4.60069	9.39922	4.94835	3.13326	7.81929	3.65349	2.65246	1.10214	high
GSM340714	3.26877	0	6.19207	3.61199	4.72437	2.6031	2.39769	2.63313	6.40536	4.85094	8.64494	4.20081	6.38572	5.87894	4.18922	2.6585	1.551	high
GSM340715	3.20301	0	3.03319	4.4369	2.98046	3.44528	2.77243	2.57731	7.08114	3.93154	9.15463	4.862	4.48393	8.09142	4.44851	2.345	0.784607	low
GSM340716	2.62767	1	3.55907	4.93864	2.6757	2.93084	2.98592	2.10707	6.32287	3.68505	9.11317	4.70854	3.35716	6.96664	3.86443	3.3611	0.578113	low
GSM340717	3.06575	0	3.02302	4.33385	2.62851	2.78426	4.40859	2.3699	7.03706	3.76486	9.20267	4.66473	3.85401	5.71132	4.35072	2.91988	0.214215	low
GSM340718	3.02712	0	3.60548	3.76385	5.20181	2.84311	3.20159	2.25406	7.4364	4.55796	8.12451	4.52771	5.53659	7.65092	4.30846	2.91371	1.24837	high
GSM340719	3.00575	0	3.47953	4.73394	3.99696	3.04568	3.74739	2.24476	7.09497	4.10267	9.52103	4.59718	4.38223	6.93682	4.1911	2.86531	0.637278	low
GSM340720	2.30959	0	4.89657	3.67762	5.43949	2.50503	2.30911	2.69607	6.77607	5.28313	10.2745	3.74488	7.00895	6.42886	4.9438	3.72554	1.5877	high
GSM340721	0.323014	1	3.16393	4.37573	3.49164	6.15946	2.55928	2.54548	8.02422	8.12418	8.3349	4.36111	5.84091	7.15022	3.95246	2.92842	1.84735	high
GSM340722	1.93397	1	3.63925	4.45776	2.92628	2.19944	2.80581	2.18083	7.35077	4.18257	10.1387	4.6696	5.0403	6.95735	3.93416	3.136	1.08434	high
GSM340723	1.2411	1	2.93327	4.68875	3.24127	3.28844	2.44865	2.55388	7.19382	4.32433	8.72369	4.85907	3.32559	8.04282	4.10321	3.25045	1.06998	high
GSM340724	2.86603	0	3.32449	4.23381	5.10814	2.39066	2.90086	2.36945	6.75744	4.35807	9.31833	4.51177	4.72143	6.19064	3.95598	2.86019	1.03336	high
GSM340725	2.81342	0	3.83182	3.70016	3.66335	2.84133	2.54545	2.5681	7.76435	6.09264	7.81122	4.802	5.54635	9.20486	3.93553	2.42725	1.90173	high
GSM340726	2.76986	0	2.90793	4.57926	3.31205	3.26558	4.5928	2.45044	6.87689	4.67036	9.82062	4.5127	3.14921	6.57298	3.96366	2.33774	0.280753	low
GSM340727	0.909863	1	3.68837	3.81568	5.59431	2.8958	3.23188	2.45347	6.93574	5.32961	9.47467	4.37103	4.49634	7.08598	4.0189	3.20544	1.21206	high
GSM340728	0.474247	1	3.09045	4.4993	3.23357	2.56614	2.63022	2.63419	7.59695	6.29428	8.87418	3.9952	7.9625	7.78153	4.82054	2.48332	1.75274	high
GSM340729	2.71808	0	2.94356	3.63668	3.45711	4.39175	2.37624	2.4192	7.56749	6.03866	9.12548	4.82979	2.82332	7.96649	4.07218	4.03913	1.26555	high
GSM340730	2.70164	0	3.13443	4.43944	3.41348	3.12517	4.2441	2.51443	7.07463	4.64341	9.53208	4.24316	3.25278	6.70004	3.90104	2.17975	0.538992	low
GSM340731	0.75863	1	3.44612	4.08074	2.7927	3.09233	2.56962	2.55521	7.77748	6.36428	8.53449	4.41014	6.36282	7.61714	3.82088	8.55491	2.63888	high
GSM340732	0.583562	1	3.05342	4.02801	3.49413	3.04288	2.99124	2.35182	6.36868	5.02383	9.62084	3.74382	7.22113	7.672	5.00566	3.01743	0.988284	low
GSM340733	1.40795	1	2.97536	4.25496	3.57579	3.26637	3.36283	2.51857	6.81126	5.23019	8.82549	3.66094	6.22166	7.72113	4.56164	4.3037	1.34233	high
GSM340734	1.93726	1	2.78538	3.94697	3.46564	3.51884	2.62413	2.60926	7.98735	6.78737	8.95171	4.81634	3.8547	6.68145	3.95697	2.73833	1.45165	high
GSM340735	2.52329	0	3.00281	4.68816	3.6576	3.6756	2.52661	2.85133	7.6477	5.50046	9.46351	4.85449	4.2008	8.23991	3.79665	2.38311	1.46831	high
GSM340736	2.47397	0	3.44909	4.88464	2.62201	3.13127	2.87974	2.40177	7.14808	4.99224	10.1298	5.07331	3.94609	7.49596	3.98734	2.50455	0.855462	low
GSM340737	2.44356	0	3.0727	3.96241	2.72183	3.19351	3.49127	2.29621	7.05474	4.3881	8.74591	4.68852	3.83715	5.82349	4.1706	2.87655	0.556252	low
GSM340738	1.26822	1	3.21749	3.80946	3.85562	3.38945	4.38926	2.69752	6.56366	3.36076	8.21893	4.58455	3.35716	6.85288	4.13483	3.1195	0.417845	low
GSM340739	2.41397	0	4.19712	4.51544	3.70348	2.8936	3.77618	2.68693	6.0948	3.32328	8.93137	4.70824	4.99576	5.86092	4.21557	2.82503	0.543578	low
GSM340740	1.45233	1	3.75186	4.04167	6.21278	3.15766	3.42739	2.39232	7.03706	5.05186	8.9533	4.35837	4.34199	6.2203	4.3825	3.08911	0.952971	low
GSM340741	2.34	0	3.5355	4.36371	2.58362	3.32378	3.80279	2.43587	6.33433	3.49866	9.17967	4.68702	3.46473	6.65312	5.1887	2.63767	-0.145216	low
GSM340742	1.96438	0	4.55492	5.85332	3.72391	3.20892	2.84613	3.28193	6.25842	4.55344	9.49336	4.14945	4.81361	7.2031	3.78549	3.30584	1.49252	high
GSM340743	1.93726	0	3.65552	4.92926	2.81237	3.15896	3.08843	2.12938	6.86263	4.30459	9.55944	4.5561	3.20314	7.37305	3.6949	3.38288	0.810692	low
GSM340744	1.14493	1	3.14201	4.50373	4.13635	4.20202	2.98483	2.38262	8.99328	6.73381	8.55375	5.49907	4.14282	7.36601	3.68982	3.60289	1.72486	high
GSM340745	0.175068	1	3.18516	4.553	3.56257	3.44902	2.65757	2.52337	7.50341	6.12305	9.03248	4.34703	4.21523	7.35485	3.91954	2.59306	1.40815	high
GSM340746	1.83041	0	6.09612	5.33203	4.93765	2.41505	2.5785	2.37448	7.18552	4.81487	9.50704	2.78263	7.1469	6.80884	4.24762	6.01874	2.27999	high
GSM340747	0.564658	1	2.95334	3.80725	2.4845	2.70741	2.593	2.53566	7.03641	4.232	8.63657	4.29591	3.2623	7.52736	4.46919	2.52893	0.807766	low
GSM340748	1.71205	0	2.87276	3.97003	3.09933	2.76906	5.30287	2.79486	7.6771	4.52687	9.87106	4.55729	3.51679	6.45352	3.89998	2.37429	0.478586	low
GSM340749	1.77781	0	4.68992	4.58043	6.49354	2.37589	3.57593	2.47343	6.97341	4.90596	9.24511	3.96632	4.72634	6.13429	4.2376	3.05339	1.17357	high
GSM340750	1.7589	0	5.40545	4.71569	7.41029	2.71975	2.68491	2.49553	7.53622	4.43882	8.66488	3.73715	6.32264	5.86832	4.08545	4.49362	2.00533	high
GSM340751	4.75644	0	2.72464	4.43094	3.02712	5.45538	2.7779	2.37827	5.85281	5.13215	9.0477	4.37078	3.05139	6.69634	4.96501	4.36244	0.272051	low
GSM340752	1.74493	0	3.69936	3.3659	3.80553	4.40816	2.4645	2.44848	7.08572	5.06604	9.51198	4.7362	2.81365	8.1753	4.06884	2.93274	0.954368	low
GSM340753	1.74493	0	3.01594	4.08804	3.3081	2.8858	3.62652	2.31213	6.95367	3.86707	8.13895	5.00668	3.09721	6.86841	3.78983	3.05662	0.642754	low
GSM340754	1.68247	0	3.1464	3.14678	3.56742	2.63586	4.5297	2.47414	7.04687	4.3135	9.56176	4.20758	3.28797	6.92274	4.20414	2.64933	0.42433	low
GSM340755	1.67671	0	2.89203	4.05534	2.52678	3.62389	2.47214	2.39026	7.7599	6.92523	9.07853	4.0421	3.02698	7.07288	4.48962	2.6761	1.14413	high
GSM340756	1.56164	0	3.32237	4.88026	3.6447	2.82746	2.45802	2.33015	7.16571	4.54263	9.59551	4.78627	4.73197	7.07493	3.82543	2.98896	1.20544	high
GSM340757	6.51781	0	2.82991	4.25857	3.72068	3.67202	2.59013	2.20298	7.27424	5.41697	8.34085	4.70948	5.75464	8.47909	3.52061	2.98268	1.61015	high
GSM340758	1.27151	1	5.00681	4.07561	6.9628	3.3984	2.63609	2.23747	7.96056	5.30028	8.72591	3.95344	4.86496	7.49449	4.10277	2.62812	1.68016	high
GSM340759	2.17233	1	4.66477	4.68816	6.49261	3.28469	2.98844	2.4262	6.72994	4.63758	8.88811	4.09516	6.24413	6.82945	4.34789	3.52559	1.40148	high
GSM340760	1.09068	1	2.84537	4.76262	3.44491	3.06896	2.47356	2.50594	7.67672	4.82447	8.32763	4.7032	4.32465	7.63553	4.74796	2.96256	1.10304	high
GSM340761	0.526027	1	5.20292	3.75609	6.19282	3.1022	2.92802	2.40391	7.69571	5.27037	9.47552	4.79199	6.12356	6.98818	3.85941	2.75246	1.67136	high
GSM340762	0.876986	1	3.07459	3.20207	5.54305	3.44545	3.6698	2.22472	7.04953	5.86812	8.67332	4.55282	4.23616	7.62908	4.04439	2.94493	1.03174	high
GSM340763	1.49014	0	2.92997	4.32082	4.23738	3.49845	2.8078	2.36971	7.76435	5.29195	8.23488	3.781	6.23154	7.49302	4.05916	3.06813	1.68477	high
GSM340764	1.26329	0	3.04921	3.66811	3.44131	3.47734	3.41678	2.34572	6.78214	4.46009	8.90184	4.83006	3.18815	7.44184	4.05354	2.39318	0.536782	low
GSM340765	0.969863	0	3.11782	4.05472	3.02499	3.12189	3.2032	2.34513	6.91268	3.97818	9.36324	4.58783	3.21423	8.37522	4.27847	3.02172	0.631513	low
GSM340766	0.893425	0	2.09564	3.72908	2.44244	2.96898	2.98854	2.3104	7.77413	6.99782	10.142	4.93736	7.26798	8.41736	4.03754	2.88001	1.61905	high
GSM340767	0.824384	0	2.78109	4.83321	2.84421	2.93116	3.17179	2.50197	7.7147	5.98497	8.61974	5.02524	4.28407	8.32449	4.35771	2.78001	1.17115	high
GSM340768	0.553151	0	2.69793	3.89796	2.72864	5.29328	2.70281	2.50947	7.93825	3.58709	7.58361	5.15577	3.94823	7.14457	4.03457	2.72716	0.886981	low
GSM340769	0.435616	0	4.02523	3.30389	5.17301	2.97144	3.18296	2.20366	7.31048	6.21403	8.70021	4.50078	6.45084	7.88769	3.98295	4.58814	1.84738	high
