# Supplementary material for: Tumour microenvironment landscape and immunotherapy response in bladder cancer decoded by stromal MOXD1 based on copper-related genes signature
Source: Front Oncol. 2022 Dec 22;12:1081091. doi: 10.3389/fonc.2022.1081091 (PMC9815449; doi:10.3389/fonc.2022.1081091)
Supplement: Supplementary file 7 [file Table_3.xlsx]

## Sheet: Sheet1
Table S3
Mixture	B cells naive	B cells memory	Plasma cells	T cells CD8	T cells CD4 naive	T cells CD4 memory resting	T cells CD4 memory activated	T cells follicular helper	T cells regulatory (Tregs)	T cells gamma delta	NK cells resting	NK cells activated	Monocytes	Macrophages M0	Macrophages M1	Macrophages M2	Dendritic cells resting	Dendritic cells activated	Mast cells resting	Mast cells activated	Eosinophils	Neutrophils	P-value	Correlation	RMSE
TCGA-GD-A3OP-11A-11R-A220-07	0.0161428	0	0.00494802	0.150109	0	0.215753	0.0448116	0	0	0.0145736	0	0	0.028507	0	0.213474	0.104273	0.1038	0.0368338	0.0667744	0	0	0	0.086	0.110609	1.06189
TCGA-BT-A20Q-11A-11R-A14Y-07	0	0.00150377	0	0.0530206	0	0.281351	0	0.00145666	0.0569377	0	0	0.0322271	0.0823366	0	0.00503261	0.171225	0.0413156	0	0.273593	0	0	0	0.094	0.105197	1.04523
TCGA-GD-A2C5-11A-11R-A180-07	0.12241	0.00357047	0.0665487	0.100147	0	0.347161	0	0.0195204	0.0766156	0	0	0.0430033	0.0123103	0.0112984	0.00382515	0.0329472	0.0866427	0.0242564	0.0454382	0	0	0.00430574	0.049	0.14686	1.04221
TCGA-BT-A20N-11A-11R-A14Y-07	0.228681	0	0	0.00845195	0	0.137513	0	0.028032	0	0	0	0	0.086155	0	0.0249933	0.228607	0.0323122	0.00809957	0.145062	0	0	0.0720927	0.039	0.159448	1.01727
TCGA-BT-A2LB-11A-11R-A18C-07	0.179581	0	0.0105015	0.187283	0	0.160132	0.0702516	0.0259299	0.00839489	0	0	0.00567714	0.00785493	0	0.0312743	0.162356	0	0.0674596	0.017844	0.0316063	0.0139449	0.0199088	0.043	0.153368	1.02359
TCGA-GC-A3BM-11A-11R-A22U-07	0.0322316	0	0.00588088	0.328981	0	0.0249163	0	0.0196973	0.0306985	0	0	0.0117252	0.0187828	0	0.00382582	0.0723917	0.00762018	0.00147883	0	0.425529	0.0159036	0.000336858	0.314	0.040936	1.14895
TCGA-CU-A0YR-11A-13R-A10U-07	0.240089	0	0.0714164	0.170414	0	0.105912	0	0.0777473	0.0155266	0	0	0.0904261	0.000421218	0.0117032	0.0303459	0.0782544	0	0	0.107744	0	0	0	0.001	0.408587	0.915744
TCGA-GC-A3WC-11A-11R-A22U-07	0.260094	0	0.0446232	0.0402236	0	0.377851	0.0445443	0.0296135	0	0	0.00996292	0	0.00493524	0.0110831	0.0165694	0.0683	0.00752485	0.0181066	0.0647752	0.00179337	0	0	0.003	0.337798	0.952433
TCGA-CU-A0YN-11A-11R-A10U-07	0.154343	0	0	0.0398283	0	0.194407	0	0.00682846	0.0024639	0	0	0.0102992	0.0417752	0	0.0114297	0.335194	0	0	0.203431	0	0	0	0.061	0.131755	1.02846
TCGA-BT-A20R-11A-11R-A16R-07	0.0346672	0	0.00534649	0.0204503	0	0.106549	0.0112367	0.0016952	0	0	0	0.0163148	0.0229611	0	0.0372392	0.187078	0.0468063	0.000171771	0.45871	0.0336747	0	0.0170993	0.008	0.267095	0.995298
TCGA-BT-A20U-11A-11R-A14Y-07	0.142016	0.0179584	0.0252671	0.259454	0	0.0607663	0.0866634	0.0373585	0.00716743	0.0188523	0	0.0318054	0	0.0153245	0.0254242	0.0981023	0.0776259	0.00955418	0.0744124	0	0.0122478	0	0.008	0.254548	0.981098
TCGA-BT-A20W-11A-11R-A14Y-07	0.0411359	0	0	0.262051	0	0.185667	0.041513	0.0567735	0.0368339	0.0105554	0	0.0461257	0.0204498	0	0.0547413	0.0856847	0.0483794	0.0107821	0.0993078	0	0	0	0.008	0.265945	0.985495
TCGA-GD-A3OQ-11A-21R-A220-07	0.0597877	0	0.00371462	0.26933	0	0.212301	0	0	0.0174945	0	0	0	0.0142153	0	0.0151985	0.145245	0.117538	0	0.0670199	0.0531965	0.019322	0.00563651	0.283	0.0473309	1.07024
TCGA-K4-A5RI-11A-11R-A28M-07	0.164439	0	0.108405	0.118552	0	0.127534	0.0703545	0	0.0683736	0	0	0.0133362	0.00411795	0.048723	0.0232625	0.102218	0	0.0330232	0.0996744	0	0	0.0179882	0.001	0.420933	0.906315
TCGA-BL-A13J-11A-13R-A10U-07	0.0247868	0	0	0.014327	0	0.247397	0	0.0122652	0	0	0	0.0536034	0.0543606	0	0	0.29439	0	0.000367289	0.216074	0	0.0345763	0.0478529	0.06	0.132672	1.02824
TCGA-K4-A54R-11A-11R-A26T-07	0.000851102	0	0.0037478	0.298044	0	0.180825	0.119418	0	0	0	0.0647542	0	0.0113075	0	0.00717186	0.0651802	0.0336302	0.0694906	0.0338083	0.106912	0.000542625	0.00431717	0.263	0.0505978	1.08865
TCGA-K4-A3WV-11A-21R-A22U-07	0	0.011994	0.012915	0.166005	0	0.320633	0	0.0399613	0	0	0	0.0870142	0.0260861	0.00648475	0.0294605	0.122234	0	0.0104699	0.162426	0	0.00431541	0	0.276	0.0483053	1.0852
TCGA-GC-A6I3-11A-11R-A31N-07	0.106886	0.0586546	0.140933	0.148086	0	0.056139	0.0892759	0.112979	0.0476415	0	0.0375558	0	0.00637497	0.0468772	0.00176894	0.0537755	0	0.0618557	0.0133316	0.00596072	0	0.0119051	0.001	0.403046	0.917271
TCGA-BT-A2LA-11A-11R-A18C-07	0	0.000722367	0	0.304061	0	0.234698	0.0333847	0.00864411	0	0.0590939	0	0	0.00748915	0	0.0103431	0.142024	0.05358	0.024483	0	0.121476	0	0	0.141	0.0841728	1.07868
TCGA-CF-A47X-01A-31R-A23W-07	0	0.073781	0.0438119	0.126887	0	0.0825198	0	0.0773649	0.069786	0	0	0	0	0.103446	0	0.123553	0.0926775	0.190061	0	0.0161112	0	0	0.486	0.0154449	1.07839
TCGA-ZF-AA51-01A-21R-A39I-07	0.0066927	0	0.0307657	0.149296	0	0.101772	0.0603343	0.0656433	0.117405	0	0	0.00949015	0	0.206569	0.107565	0.120625	0.00434206	0.00678997	0.00830103	0	0	0.00440842	0.197	0.0654082	1.07186
TCGA-BL-A0C8-01A-11R-A10U-07	0	0.00933523	0	0.0387479	0	0.139418	0	0	0.0274796	0	0.0447284	0	0.0720735	0.00735208	0	0.457806	0	0.147949	0.0497822	0	0	0.0053289	0.671	-0.00407705	1.09353
TCGA-BT-A42C-01A-11R-A23N-07	0.161815	0	0.0293613	0.127262	0	0.0715037	0	0.0496946	0.0879942	0	0.0175574	0	0.00072447	0.0153439	0.0249105	0	0.0493622	0.201896	0	0.130784	0.0155237	0.0162667	0.086	0.111009	1.04916
TCGA-G2-A3IB-01A-11R-A20F-07	0	0	0.000964509	0.102547	0	0.205936	0.0351178	0	0	0	0.0173388	0.0476353	0	0.325073	0.0294021	0.0994894	0.0333941	0.0875058	0.0155962	0	0	0	0.178	0.0706999	1.07734
TCGA-2F-A9KP-01A-11R-A38B-07	0.171647	0.064398	0.0104876	0.083696	0	0.0713965	0.0610343	0.0263135	0.00999623	0	0.0426156	0	0.0311461	0	0	0.114285	0	0.233781	0.0170162	0.0132781	0	0.0489083	0.499	0.0144301	1.081
TCGA-DK-A3IT-01A-31R-A20F-07	0.265451	0	0.194495	0.0613751	0	0.12535	0.00992269	0	0.000676884	0	0.0128065	0	0.0204774	0.0428244	0.0387437	0.111319	0	0.0265427	0.0885071	0	0	0.00150856	0	0.505969	0.862362
TCGA-FD-A43P-01A-31R-A23W-07	0.0588605	0	0.0354532	0.272997	0	0	0.160068	0.0448643	0.0622647	0.0378479	0	0.0114518	0	0.114314	0.133398	0.0500878	0.000639473	0.000685113	0.0170686	0	0	0	0.011	0.227033	1.0027
TCGA-DK-A3IV-01A-22R-A21D-07	0.0982602	0	0	0.0824767	0	0.267133	0.00694111	0.0429047	0.121612	0	0	0.0259215	0	0.0628155	0.117108	0.0450276	0.0171172	0.0518085	0.0608734	0	0	0	0.006	0.302446	0.967571
TCGA-2F-A9KW-01A-11R-A38B-07	0.127056	0	0.0157622	0.00664834	0	0.0331625	0.00749737	0.000256724	0.0403799	0	0	0.00335285	0	0.319251	0.0261692	0.191551	0	0.1204	0.0138262	0	0.0393817	0.0553042	0.055	0.139042	1.05039
TCGA-GU-A762-01A-11R-A33J-07	0.031601	0	0.0078423	0.253013	0	0.026362	0.185007	0.0278242	0.0304756	0	0.0875323	0	0.0114328	0.0207387	0.107141	0.151636	0.0121333	0.0134667	0.0337928	0	0	0	0.01	0.243357	0.990796
TCGA-XF-AAME-01A-12R-A42T-07	0.126898	0	0.0652955	0.0631565	0	0.181364	0.0394223	0	0.0434099	0.0290463	0	0.000554381	0	0.107749	0.0188507	0.172658	0.0301063	0.0169668	0.0786062	0	0.00649839	0.0194192	0.005	0.314931	0.951587
TCGA-XF-AAN0-01A-11R-A42T-07	0.131179	0	0.128481	0.13994	0	0.124779	0.0302573	0.0620312	0.00117852	0	0	0.021856	0.00553533	0.0249154	0.101332	0.140645	0.00207883	0	0.0459336	0	0	0.0398574	0.002	0.382603	0.925298
TCGA-CF-A47W-01A-11R-A23W-07	0	0.0496886	0.0334713	0.140934	0	0.130268	0	0	0	0	0.0334878	0.07697	0.0428096	0	0.0102459	0.287419	0.0191821	0.106882	0.068641	0	0	0	0.775	-0.0133458	1.08353
TCGA-GC-A3I6-01A-11R-A20F-07	0.00558917	0	0.00611837	0.0356478	0	0.157451	0.0438782	0.0584126	0	0	0.0271137	0.0569527	0	0.100513	0.146794	0.128251	0	0.110091	0.123187	0	0	0	0.003	0.342463	0.945379
TCGA-FD-A6TA-01A-12R-A33J-07	0.172522	0	0.167539	0.0792299	0	0.165664	0	0.0326996	0.0158651	0	0	0.0264651	0.0105948	0.111068	0.0854438	0.100528	0	0	0.0313678	0	0	0.00101338	0.001	0.416313	0.91109
TCGA-DK-A1A7-01A-11R-A13Y-07	0.241404	0	0.0998568	0.120485	0	0.150477	0.012085	0.0516868	0.0739049	0	0	0.041401	0	0.0340475	0.0094612	0.0486802	0.0144599	0.0341916	0.067859	0	0	0	0.002	0.363874	0.93976
TCGA-FD-A3SR-01A-11R-A22U-07	0.0121333	0	0.00160043	0.148535	0	0.231808	0	0.0231951	0.0722084	0	0	0.0156333	0.00652887	0.0708403	0.184547	0.115266	0.0160116	0.00215386	0.0995391	0	0	0	0.034	0.168228	1.03417
TCGA-GU-AATP-01A-11R-A39I-07	0.0969984	0	0.0158422	0.0807094	0	0.0971456	0.0257661	0.0465428	0.0311406	0	0.00699998	0	0	0.249285	0.0348195	0.177844	0	0.0956323	0.0404127	0	0	0.00086137	0.031	0.173201	1.01733
TCGA-DK-AA6X-01A-12R-A42T-07	0.0377723	0.0384027	0	0.0776599	0	0.128567	0.00933608	0.00974276	0.0649562	0	0	0.0163434	0.0140834	0.100541	0.0616785	0.0816775	0.201664	0.00432861	0.144624	0	0	0.00862401	0.156	0.0790581	1.04008
TCGA-XF-A9T3-01A-11R-A42T-07	0.196709	0	0.0224517	0.0586379	0	0.115969	0.0456776	0.0282729	0.00937605	0	0.00611903	0.0164785	0	0.230963	0.0896824	0.130943	0	0	0.0487203	0	0	0	0.001	0.403559	0.914679
TCGA-PQ-A6FN-01A-11R-A31N-07	0.122392	0	0.153923	0.163179	0	0	0.0477497	0.0237137	0.0187938	0	0.00169752	0	0	0.268377	0.0882224	0.0707713	0.0368493	0	0.00418112	0	0	0.000149992	0.001	0.408195	0.915008
TCGA-DK-A3WW-01A-22R-A23N-07	0.00897577	0	0.00585377	0.297381	0	0	0.204797	0.054542	0.0134462	0	0.0819092	0	0	0.0183481	0.141852	0.11082	0.0302974	0.00977209	0.0152283	0	0	0.00677653	0.002	0.357752	0.941863
TCGA-XF-AAMY-01A-11R-A42T-07	0.0129005	0	0.01657	0.0459041	0	0.0172726	0.0234961	0.00487294	0.017377	0	0.0222074	0	0.0471365	0.343911	0.0276089	0.169362	0	0.050269	0.0600632	0	0.129387	0.011661	0.08	0.116732	1.05732
TCGA-K4-A3WS-01A-11R-A22U-07	0.202485	0	0.0667322	0.119361	0	0.012628	0.048653	0.0139062	0.0780475	0	0.00431999	0.0106808	0.00824431	0.0471865	0.179748	0.107653	0.0354945	0.0146383	0.0502215	0	0	0	0.001	0.456829	0.888986
TCGA-UY-A9PA-01A-11R-A38B-07	0	0	0.00152051	0.282435	0	0.123831	0.186648	0.0656487	0	0	0.0136395	0.00953997	0	0.0358147	0.0850672	0.0591004	0.0512675	0.0422581	0.0432289	0	0	0	0.202	0.063972	1.07758
TCGA-G2-AA3F-01A-12R-A42T-07	0	0.0237569	0.0215998	0.0730536	0	0.0543479	0.0293292	0.0153652	0.0485852	0	0.0937209	0	0	0.232479	0.116476	0.22793	0.0178749	0.0021658	0.0433156	0	0	0	0.411	0.0242904	1.08592
TCGA-FJ-A871-01A-11R-A352-07	0.0375798	0	0.0168062	0.13369	0.0192584	0.0923767	0.145024	0	0	0	0.0633268	0	0	0.286569	0.0195085	0.134478	0	0	0.0513823	0	0	0	0.031	0.174497	1.01792
TCGA-ZF-A9RN-01A-11R-A42T-07	0.00120748	0	0	0.379256	0	0.122142	0.13732	0.0561945	0.0237956	0	0.00265049	0.0162652	0.00963759	0.0518836	0.105164	0.0595469	0	0	0.0349378	0	0	0	0.025	0.190428	1.03712
TCGA-GC-A3RB-01A-12R-A220-07	0.0129298	0	0.0136672	0.0852138	0	0.144675	0.0432473	0.106007	0	0	0	0.0445948	0.00203538	0.0663695	0.0749373	0.109037	0.260083	0.0249842	0.0122179	0	0	0	0.145	0.0829083	1.04978
TCGA-UY-A9PF-01A-11R-A38B-07	0.161893	0	0	0.0853643	0	0.115839	0.0159763	0.0878854	0	0.00322163	0	0.0637757	0.000972633	0.0529179	0.0928894	0.0965464	0.0203212	0.0630084	0.139389	0	0	0	0.054	0.14282	1.02547
TCGA-YC-A89H-01A-11R-A36F-07	0.135345	0	0.104696	0.0824844	0	0	0.0613037	0.00627122	0.0036028	0	0.00956854	0.0261192	0	0.310012	0.0619781	0.16957	0.0196826	0	0	0.00783762	0	0.00152926	0.002	0.371719	0.934247
TCGA-XF-AAMQ-01A-11R-A42T-07	0.134824	0	0.0958364	0.206254	0	0.0913532	0.0789145	0.0762305	0.00657349	0.00348109	0	0.0103115	0	0	0.0676089	0.0803541	0.0625011	0.0484614	0.0360964	0	0	0.00119997	0.002	0.365883	0.932947
TCGA-CF-A1HR-01A-11R-A13Y-07	0.186265	0	0.112083	0.200581	0	0.10842	0.000131954	0.00281554	0.00435557	0	0	0.0499601	0.01929	0.00717927	0.0333375	0.0935074	0.00552123	0.0820793	0.094097	0	0	0.00037615	0.002	0.358224	0.938268
TCGA-E7-A3X6-01A-12R-A22U-07	0.0018756	0	0.00601104	0.187114	0	0	0.0981116	0.0913428	0.0410336	0.0432746	0	0.0302863	0	0.0444743	0.155144	0.0929558	0.0963646	0.0293532	0.0768547	0	0	0.00580394	0.008	0.272772	0.976919
TCGA-DK-A6AW-01A-11R-A30C-07	0	0.0329002	0.0180039	0.151357	0	0.158471	0	0.0452874	0.103948	0	0	0.128609	0.024442	0.0582074	0	0.118593	0.00121788	0.108212	0.0491272	0	0	0.00162419	0.397	0.0255853	1.09212
TCGA-GC-A3BM-01A-11R-A22U-07	0.00453736	0.0352666	0	0.163333	0	0.179465	0.0126034	0.167289	0	0	0	0.00801417	0.0113865	0	0.214481	0.0623791	0.122573	0.00775533	0.0109169	0	0	0	0.117	0.0932878	1.08267
TCGA-GV-A6ZA-01A-12R-A33J-07	0.0645748	0	0.0446731	0.179284	0	0.102006	0.0110885	0.131182	0.0472382	0	0.0901354	0.00812834	0.0111383	0.0667344	0.0792247	0.0378634	0.0455668	0.0350817	0.0460803	0	0	0	0.025	0.187245	1.01683
TCGA-G2-A2EJ-01A-11R-A180-07	0	0.0148374	0	0	0	0.111005	0.042057	0.0162382	0.00617483	0.0164225	0	0.0216535	0	0.191197	0.074054	0.0673285	0	0.246068	0	0.177395	0.010144	0.00542479	0.008	0.269767	0.993777
TCGA-FD-A43N-01A-11R-A23W-07	0.264461	0	0.124666	0.0837237	0	0.0605927	0	0	0.00459874	0	0	0	0	0.170303	0.0529947	0.0987289	0	0.0446597	0	0.0859481	0.00932436	0	0.001	0.451233	0.893174
TCGA-UY-A8OD-01A-11R-A36F-07	0.0882804	0	0	0.11046	0	0.122819	0.0025119	0.0413539	0.035796	0.0172086	0	0.0450659	0	0.331351	0.0655662	0.059995	0	0	0.0795921	0	0	0	0.026	0.186899	1.01792
TCGA-2F-A9KT-01A-11R-A38B-07	0	0.00277817	0.0117204	0.0927423	0	0.152438	0	0.0552134	0	0	0.0114444	0.0352356	0.00278953	0.200519	0.0747144	0.241872	0.00418911	0	0.00641617	0	0	0.107927	0.275	0.0484654	1.08015
TCGA-BT-A20Q-01A-11R-A14Y-07	0.0400891	0	0.150197	0.128243	0	0.0997733	0.0673309	0.0664975	0.0482353	0	0	0.0163152	0.0123778	0.00120905	0.0919036	0.103936	0.11524	0.0154941	0.0431584	0	0	0	0.004	0.322555	0.951022
TCGA-CU-A0YR-01A-12R-A10U-07	0.0516661	0	0.017487	0.0936562	0	0.0725079	0.0125383	0.0302474	0.00962512	0	0	0.0570789	0	0.339687	0.0620587	0.181342	0.0223754	0.0425587	0.00126642	0	0	0.00590524	0.024	0.192832	1.02323
TCGA-SY-A9G5-01A-11R-A38B-07	0.0346364	0	0.0366904	0.160385	0	0.102208	0.0167009	0.128428	2.47676e-05	0.0549537	0	0.02922	0	0.0433803	0	0.171049	0	0.174708	0.0476151	0	0	0	0.005	0.318152	0.953948
TCGA-4Z-AA84-01A-11R-A39I-07	0.151014	0	0.137646	0.0574098	0	0.092823	0	0.061348	0.0118173	0	0.00694294	0.0129074	0	0.322536	0.040177	0.0731855	0	0.0159193	0	0.0149177	0	0.00135689	0.005	0.308619	0.968439
TCGA-4Z-AA7Q-01A-11R-A39I-07	0.0150877	0	0.00367214	0.275044	0	0.11355	0.11036	0.043422	0.0425343	0	0	0.00772025	0.0083398	0.0493712	0.159509	0.0914008	0	0.0338752	0.0461136	0	0	0	0.079	0.117902	1.06057
TCGA-FD-A5BT-01A-11R-A26T-07	0.0421279	0	0.00956945	0.226437	0	0.0322392	0.0895221	0.0882243	0.0241425	0	0	0.02644	0.0149918	0.0577323	0.107285	0.24024	0.0112506	0	0.0297976	0	0	0	0.002	0.372196	0.929106
TCGA-CF-A27C-01A-11R-A16R-07	0	0.00101896	0.0371253	0.300368	0	0.171598	0	0.0420897	0.0857544	0	0	0.0700895	0.0182	0	0	0.0280496	0.100695	0.114987	0.0280623	0	0	0.00196171	0.677	-0.00452454	1.12396
TCGA-E7-A6MF-01A-12R-A32O-07	0.00572901	0.0278176	0	0.146468	0	0.255357	0	0.082056	0.0255165	0	0	0.0327985	0.10617	0	0.0287021	0.145215	0.0715806	0.032954	0.0280254	0	0	0.0116106	0.195	0.0657547	1.06364
TCGA-FT-A61P-01A-11R-A30C-07	0.0310334	0	0.0128942	0.0700268	0	0.111762	0.120123	0.0692814	0	0	0.0121996	0.0217176	0.00875063	0.145052	0.0874405	0.187758	0.0452146	0.00767376	0.0690727	0	0	0	0.01	0.23508	0.984361
TCGA-DK-AA77-01A-11R-A39I-07	0.00813795	0	0.0091977	0.264755	0	0.115641	0.10764	0.0844225	0.0120423	0	0	0	0.0103169	0	0.0748716	0.0848517	0.0509249	0.140279	0.0328839	0	0	0.00403561	0.038	0.161291	1.0323
TCGA-ZF-AA5N-01A-11R-A42T-07	0.212397	0	0.0682093	0.00397201	0	0.0310939	0.143404	0.00709153	0.0257458	0	0	0.05217	0	0.119341	0.0339612	0.0901391	0	0.170489	0.0097553	0.0111348	0	0.0210954	0.011	0.224737	0.997379
TCGA-DK-AA6U-01A-11R-A39I-07	0.14035	0	0.0437789	0.0945172	0	0	0	0.0373902	0.128417	0	0	0.0649956	0.0325054	0	0.0635762	0.055265	0.0988606	0.0817819	0.136343	0	0	0.0222186	0.338	0.0368224	1.06206
TCGA-BT-A20O-01A-21R-A14Y-07	0.0289501	0	0.00620066	0.339428	0	0.118955	0.106989	0.0429234	0	0	0	0.0145761	0.00945093	0	0.0805075	0.157586	0.0103592	0	0.078065	0	0	0.00600917	0.071	0.122158	1.04913
TCGA-GD-A3OS-01A-12R-A220-07	0.0617928	0	0	0.0603218	0	0.18202	0.00012398	0.0510754	0.0496217	0	0.00366716	0.00290394	0	0.366583	0.0142715	0.195935	0	0.0116834	0	0	0	0	0.055	0.139461	1.05473
TCGA-XF-A9SZ-01A-11R-A39I-07	9.40498e-05	0.0198261	0	0.0273574	0	0.0460823	0.00699485	0.00913394	0.00878591	0	0.0698949	0	0	0.495215	0.0116334	0.163083	0	0	0	0.103557	0	0.0383427	0.109	0.0970755	1.11068
TCGA-4Z-AA82-01A-11R-A39I-07	0	0.0494937	0.00528829	0	0	0.181597	0	0.0652122	0.0016994	0	0	0.0726411	0.0170215	0.0285201	0	0.03155	0.24623	0.221401	0.0761675	0	0	0.0031777	0.01	0.236884	0.988035
TCGA-DK-AA76-01A-11R-A39I-07	0	0.0800189	0	0.0879823	0	0.210462	0	0	0.0949262	0	0	0.00324201	0.018445	0.182729	0	0.14686	0	0.0835021	0	0.0918317	0	0	0.484	0.0158317	1.0827
TCGA-DK-A3IL-01A-11R-A20F-07	0.399656	0	0.0237228	0.0712191	0	0.0470595	0	0.0953847	0.0129504	0	0	0.0295004	0	0.138117	0.0489042	0.0365407	0	0.0440629	0.0528821	0	0	0	0.179	0.0703981	1.09246
TCGA-E7-A678-01A-11R-A30C-07	0	0	0.190536	0.148394	0	0.347097	0	0.0055502	0.0731065	0.0175862	0	0.0517362	0	0.0275996	0.0171458	0.0379241	0	0.0496722	0.0336519	0	0	0	0.009	0.247197	1.00904
TCGA-ZF-A9R1-01A-11R-A39I-07	0.232538	8.88173e-05	0.0252536	0.193191	0	0.103331	0	0.0153154	0.0363533	0	0	0.0573864	0.00843656	0.0879388	0.025617	0.0636312	0.0337168	0.0292744	0.0879275	0	0	0	0.066	0.128166	1.04005
TCGA-XF-A9SH-01A-11R-A39I-07	0.00221277	0.053272	0.0516031	0.049128	0	0.17911	0	0.0015225	0.0554207	0	0	0.0325581	0	0.126174	0.0106385	0.21927	0.116683	0.0323221	0.0549642	0	0.00960969	0.00551202	0.03	0.176599	1.00764
TCGA-FD-A5BU-01A-31R-A26T-07	0.113929	0	0.114798	0.0216693	0	0.151539	0.0254951	0.0380842	0.0151741	0	0.0173395	0.0221744	0.00738338	0.128304	0.102362	0.0619346	0.112506	0	0.065038	0	0	0.00226915	0.003	0.351678	0.937202
TCGA-C4-A0F7-01A-11R-A084-07	0	0.00909306	0	0.152684	0	0.221811	0	0	0	0	0.00649252	0	0.0588564	0.167909	0.0674441	0.0711708	0.047625	0.0949843	0.0678705	0	0	0.0340598	0.46	0.0195009	1.07879
TCGA-C4-A0F0-01A-12R-A10U-07	0.0060694	0	0.001988	0.161776	0	0.164296	0.0683101	0	0	0	0.0155066	0	0	0.103489	0.104462	0.179856	0.114465	0.0084721	0.0384537	0.0113068	0	0.02155	0.008	0.253183	0.980376
TCGA-FD-A3N5-01A-11R-A21D-07	0.0096302	0	0.00866431	0.109511	0	0.091737	0.104084	0.0380683	0	0	0.0116145	0.0566359	0	0.356716	0.0369863	0.0905697	0.0541813	0.00645354	0	0.0119864	0	0.0131621	0.011	0.218904	1.0091
TCGA-ZF-AA5H-01A-11R-A39I-07	0.0386548	0	0.00394063	0.0815137	0	0.172099	0.0753766	0.013088	0.0235599	0	0.0234149	0	0	0.293969	0.135519	0.122567	0	0	0.016298	0	0	0	0.039	0.160116	1.03428
TCGA-DK-A3WX-01A-22R-A22U-07	0.0246308	0	0.0148734	0.0808165	0	0.221085	0.0311205	0.0434281	0	0	0.043868	0.0125278	0	0.126648	0.116739	0.0465512	0.00789572	0	0	0.0781941	0	0.151622	0.029	0.179954	1.02112
TCGA-YF-AA3L-01A-11R-A38B-07	0.00751129	0.0138129	0	0.0267393	0	0.292386	0	0.0243194	0	0	0.0720806	0	0.0283968	0.00598898	0.0246616	0.145972	0.213676	0	0.144455	0	0	0	0.421	0.0231314	1.06474
TCGA-BT-A2LA-01A-11R-A18C-07	0.168121	0	0	0.182894	0	0.0155569	0	0.126282	0	0	0	0.0543826	0.0223417	0.26874	0	0.0407388	0	0.0122936	0	0.103526	0.00512225	0	0.821	-0.0164105	1.10966
TCGA-4Z-AA87-01A-11R-A39I-07	0	0.0389027	0.0222375	0.23149	0	0	0.0882984	0.0421133	0.0417728	0	0.0254948	0	0.0125661	0.115661	0.0939062	0.100592	0.186343	0	0	0	0.000622644	0	0.065	0.129368	1.03051
TCGA-BT-A2LB-01A-11R-A18C-07	0.0421936	0	0.034355	0.141812	0	0.0399356	0.15034	0.0343641	0	0	0.037746	0	0.000138105	0.068728	0.123134	0.1212	0.01996	0.113997	0.0151933	0	0	0.056903	0.032	0.172618	1.01652
TCGA-XF-A8HB-01A-11R-A36F-07	0	0.0813872	0	0	0	0.202452	0	0.065988	0.00978522	0	0.00743176	0.0218312	0.0374373	0	0.00271236	0.262601	0.0877979	0.183823	0.0367523	0	0	0	0.396	0.0258389	1.0675
TCGA-DK-A2I6-01A-12R-A18C-07	0	0.0403442	0.0046303	0.141156	0	0.252793	0.048725	0.011025	0	0	0.0521234	0	0.0210242	0.0744255	0.0243179	0.0767724	0.00859906	0.233795	0	0.0102696	0	0	0.093	0.107389	1.05584
TCGA-ZF-AA4X-01A-11R-A38B-07	0.0638983	0.0496442	0	0.0921447	0	0.00847505	0	0.0548725	0	0	0.072634	0	0.0124979	0.120873	0	0.082482	0	0.400753	0.0386506	0	0.00307443	0	0.819	-0.0162323	1.12637
TCGA-BT-A20P-01A-11R-A14Y-07	0	0.0494646	0.0278679	0.155219	0	0.167969	0	0.0173871	0.000425014	0	0	0.0786307	0.0105042	0.0966946	0	0.18735	0.000752437	0.20378	0	0.00395436	0	0	0.368	0.029883	1.08225
TCGA-BT-A20W-01A-21R-A14Y-07	0.146316	0	0.00445247	0.244322	0	0.123641	0.0194542	0.07677	0.106509	0	0	0.0173127	0.0271059	0.0199025	0.058491	0.0814097	0.0110946	0.0200904	0.039536	0	0.00359278	0	0.093	0.106158	1.0614
TCGA-FD-A5BX-01A-11R-A26T-07	0.000242684	0.000717952	0.0003624	0.0618988	0	0.117851	0.00320175	0	0	0.024116	0	0.0174173	0.0105184	0.328099	0.055595	0.264827	0.0965365	0	0.0186169	0	0	0	0	0.659565	0.766089
TCGA-BL-A13J-01A-11R-A10U-07	0.032286	0	0.0152797	0.126817	0	0	0.0891815	0.027476	0.0320502	0	0.0302797	0	0	0.246918	0.115492	0.171395	0	0.0464775	0.0640819	0	0	0.00226522	0.661	-0.0033485	1.09411
TCGA-CF-A8HX-01A-11R-A36F-07	0	0.108492	0.0335817	0	0.0356304	0.24834	0	0	0.00210218	0	0.0369846	0.000260522	0.00850015	0	0	0.147561	0.175856	0.193501	0	0	0.00218017	0.00700939	0.547	0.00876523	1.07787
TCGA-PQ-A6FI-01A-11R-A31N-07	0.0195649	0	0.00509268	0.150691	0	0.125305	0.0977295	0.0685884	0	0	0.0380661	0.0445033	0.0505385	0.0617064	0.0186977	0.0501695	0	0.216533	0.0526157	0	0	0.000198972	0.086	0.111804	1.04668
TCGA-FJ-A3Z7-01A-12R-A23N-07	0.169659	0	0.0344912	0.196675	0	0.162187	0.0535795	0.0339888	0	0	0.0281473	0	0.00745006	0.0758701	0.135013	0.0622114	0	0.00839571	0	0.032332	0	0	0.047	0.14832	1.03913
TCGA-E7-A7PW-01A-11R-A352-07	0	0.159392	0.0193319	0.213705	0	0.171011	0	0.052041	0.0223201	0	0	0.0480635	0.0258954	0.104506	0.0665382	0.0177422	0.0205865	0.0442756	0	0.0308903	0.00370096	0	0.067	0.126555	1.04626
TCGA-4Z-AA7S-01A-11R-A39I-07	0.0375919	0.099972	0.011808	0.0282629	0.00701987	0.121358	0	0.119672	0.00489538	0	0	0	0	0	0.00747298	0.156269	0.0552505	0.165158	0.167414	0	0	0.017856	0.49	0.0150312	1.06582
TCGA-CF-A3MH-01A-11R-A20F-07	0	0.121408	0.0200298	0.0805332	0.145687	0.0353189	0	0.0203973	0	0.0495801	0	0	0.0235796	0	0.00594919	0.0987999	0.150887	0.182322	0	0.0463566	0.00600369	0.0131479	0.382	0.0280295	1.06757
TCGA-DK-A6B2-01A-11R-A30C-07	0.170649	0	0.120115	0.0849013	0	0.0856866	0.0185262	0.0128278	0.0393328	0	0	0.0200606	0.00478768	0.0791783	0.116751	0.135501	0.0125144	0.0273798	0.0703392	0	0	0.00144849	0	0.487558	0.873061
TCGA-4Z-AA86-01A-11R-A39I-07	0.0146905	0	0.0026904	0.112858	0	0.225065	0.0722913	0.00236766	0.000402686	0	0.0881182	0	0	0.224173	0.0754519	0.109233	0	0	0	0.0726589	0	0	0.049	0.146806	1.03567
TCGA-BL-A0C8-01B-04R-A277-07	0	0	0.00632079	0	0	0.193942	0	0.0332057	0	0.00625396	0.0174651	0	0	0	0	0.318915	0	0.181956	0.015059	0	0.226882	0	0.984	-0.0428619	1.10556
TCGA-5N-A9KI-01A-31R-A42T-07	0.0119651	0.0777069	0.01616	0.0396183	0	0.131042	0	0.0354278	0.0253695	0	0	0.0330386	0	0.10764	0.061354	0.250507	0.0115306	0.08386	0.0529988	0	0	0.0617817	0.246	0.0558577	1.0566
TCGA-GU-AATO-01A-11R-A39I-07	0	0.0247238	0.120093	0.151705	0	0.0683718	0.0898425	0.0810136	0.0280686	0	0	0.0213974	0.0096184	0.0729405	0.092237	0.140687	0.00443855	0	0.0512846	0	0	0.0435784	0.009	0.248392	0.981285
TCGA-CF-A9FH-01A-11R-A38B-07	0.00527565	0	0	0.0841687	0	0.0574286	0	0.124331	0.0472992	0	0	0	0.0299953	0	0.0316412	0	0	0.490082	0.129778	0	0	0	0.047	0.14837	1.08087
TCGA-FD-A6TG-01A-11R-A32O-07	0.0891934	0	0.100355	0.134264	0	0.0818101	0.005179	0.0455628	0.0335521	0	0	0.0409602	0.0138969	0.108128	0.0575854	0.16253	0.044495	0	0.0824881	0	0	0	0.005	0.314035	0.952725
TCGA-4Z-AA7O-01A-31R-A39I-07	0.0698992	0	0.0422944	0.289268	0	0.134927	0	0.0765599	0	0	0	0.0835995	0.0183344	0	0.0364512	0.062192	0.035344	0.0863559	0.0523115	0	0	0.0124623	0.025	0.187832	1.02361
TCGA-GV-A3QI-01A-11R-A220-07	0.101481	0	0	0.00424567	0	0.277248	0	0	0.00811359	0	0.0656525	0	0.0070695	0.156175	0	0.158783	0.0220866	0.0541753	0.144969	0	0	0	0.615	0.00105508	1.07406
TCGA-DK-A6AV-01A-12R-A30C-07	0.236062	0	0.0152335	0.204101	0	0.0811666	0.00216345	0.116699	0.007631	0	0	0	0.0231307	0.0694878	0.0558236	0.0641027	0.00222625	0.0890458	0	0.0240297	0.00909541	0	0.006	0.304557	0.964792
TCGA-DK-A1A3-01A-11R-A13Y-07	0.159415	0	0.0772259	0.0817509	0	0.106122	0.0505909	0.0457535	0.0266417	0	0	0.0303099	0.0262188	0.0628889	0.0413167	0.111871	0.0388601	0.056482	0.0845522	0	0	0	0.003	0.351	0.936634
TCGA-GD-A6C6-01A-21R-A31N-07	0.0195053	0	0.00773485	0.112208	0	0.0925082	0	0.0134049	0	0	0	0.0352119	0.049613	0.0323382	0.0176175	0.490723	0	0.0861631	0.0429715	0	0	0	0.087	0.109936	1.04962
TCGA-GC-A3RD-01A-12R-A22U-07	0	0.0109764	0.000652754	0.028748	0	0.0523575	0	0.0226577	0.00926572	0	0.0714134	0	0	0.434882	0.00217032	0.108506	0	0	0	0.246728	0	0.011642	0.064	0.129924	1.09505
TCGA-BT-A20R-01A-12R-A16R-07	0.0697824	0	0.00794256	0.0279441	0	0.0525773	0	0	0.00101788	0	0	0.0320624	0	0.654134	0.0275345	0.0810481	0	0	0.0459567	0	0	0	0	0.527774	0.858283
TCGA-XF-A9T0-01A-11R-A39I-07	0.0291017	0	0.18795	0.173728	0	0	0.0855512	0.0226143	0.0116995	0	0	0.0274441	0.00589929	0.184774	0.0786824	0.12074	0.0206277	0	0.0419982	0	0.00364999	0.00553955	0.003	0.339558	0.945996
TCGA-YF-AA3M-01A-11R-A42T-07	0	0.0235025	0.0116452	0.11037	0	0	0.0352844	0.0356522	0.034374	0	0	0.0365884	0	0.145481	0	0.122172	0.0599733	0.135072	0.20395	0	0.0138725	0.0320628	0.255	0.0532327	1.05451
TCGA-4Z-AA7Y-01A-11R-A39I-07	0	0.111777	0	0.0401285	0	0.107723	0	0.0374295	0.0200667	0	0.0224681	0	0.00647463	0	0	0.0549776	0.337022	0.208144	0	0.0537883	0	0	0.678	-0.00461367	1.09232
TCGA-FD-A62O-01A-11R-A30C-07	0.0455647	0	0.0960618	0.0703792	0	0.19643	0.00948256	0	0.0146784	0	0.0406649	0	0.0114146	0.16085	0.013089	0.0764028	0.0117086	0.122109	0.00455466	0.038606	0.0248998	0.0631042	0.145	0.0830789	1.04778
TCGA-BL-A3JM-01A-12R-A21D-07	0.0270906	0	0.0114898	0.0688049	0	0.0325992	0.0208786	0.0545889	0.00172155	0.0344996	0	0.0229454	0	0.450075	0.128175	0.0888341	0.00449828	0	0.053799	0	0	0	0	0.659413	0.76172
TCGA-FJ-A3ZF-01A-11R-A23N-07	0	0.0739049	0.0399658	0.200905	0.00917098	0	0	0.0545844	0.0672661	0	0	0.108998	0.0475968	0.0409268	0.00741455	0.141544	0	0.132743	0.0749806	0	0	0	0.134	0.0861528	1.05043
TCGA-CU-A0YO-01A-11R-A10U-07	0.00848243	0.021361	0.00549124	0.0860246	0	0.188574	0.0417652	0.0251049	0.0482763	0	0	0.0419331	0	0.0400722	0.0638088	0.0988723	0.0512488	0.146297	0.122079	0	0	0.0106097	0.086	0.111605	1.03781
TCGA-CF-A5UA-01A-11R-A28M-07	0	0.0748684	0.0131938	0.197274	0	0.0564404	0	0.0755383	0.0348177	0	0	0.0160254	0	0.119236	0	0.168121	0.18209	0.0231119	0.039284	0	0	0	0.078	0.118358	1.03461
TCGA-K4-AAQO-01A-11R-A38B-07	0.178054	0	0.0950346	0.0677239	0	0.0899615	0.0383027	0	0.05254	0	0	0.016988	0.0315664	0.0104337	0.0753948	0.163888	0.0539859	0.00209958	0.124028	0	0	0	0.001	0.437201	0.898935
TCGA-XF-AAMJ-01A-11R-A42T-07	0.178397	0	0.142244	0.0754118	0	0.00915873	0.0209119	0.0290141	0.0323571	0	0.00144185	0.0214924	0	0.221819	0.0917604	0.0868354	0.00445209	0	0.076637	0	0	0.00806725	0.002	0.393736	0.921867
TCGA-GU-A763-01A-11R-A32O-07	0	0.0290321	0	0.202043	0	0.138002	0	0.113519	0	0	0	0.1207	0.0135464	0	0.0470459	0.102182	0.151515	0.0148809	0.0666557	0	0.000878104	0	0.261	0.0513157	1.07793
TCGA-G2-A2EC-01A-11R-A180-07	0.0489716	0	0.103772	0.0517587	0	0.346157	0.00868049	0.0203965	0.123983	0	0	0.0453043	0.00311212	0	0.0098802	0.0651404	0.0185537	0.0643551	0.0899343	0	0	0	0.01	0.230108	1.00181
TCGA-FD-A3B7-01A-31R-A20F-07	0.0238844	0.000863473	0.00625715	0.309611	0	0.00737254	0.158972	0	0	0	0.0346415	0	0	0.165789	0.104653	0.126244	0.0117175	0.00398006	0	0.0271069	0	0.0189075	0.039	0.159974	1.02798
TCGA-FD-A5C0-01A-11R-A28M-07	0.101936	0	0.000680706	0.171359	0	0.182333	0	0	0	0	0	0	0.0416456	0.0811208	0.0354337	0.213355	0	0.0250031	0.0356217	0.0993437	0	0.0121686	0.069	0.123793	1.03307
TCGA-FD-A5BS-01A-21R-A26T-07	0.00194173	0.0254952	0.0622897	0.25471	0	0.0894859	0.0576812	0.0352585	0.0496164	0	0.0491863	0.0387591	0.0141801	0.10987	0.119024	0.0764433	0	0	0.0141493	0	0	0.00190956	0.032	0.17047	1.03045
TCGA-CU-A0YN-01A-21R-A10U-07	0.0198324	0	0.00412942	0.144414	0	0.265688	0	0	0	0	0.0424891	0	0	0.231904	0.0175383	0.0837787	0.0311815	0.0323582	0	0.0998781	0	0.0268078	0.095	0.104556	1.05505
TCGA-FD-A5BZ-01A-11R-A28M-07	0.105703	0	0.00863976	0.00510658	0	0.0600754	0	0.0313339	0.0203892	0.00730278	0	0.0154122	0	0.428347	0.0924884	0.126219	0	0	0.0988018	0	0	0.000181075	0.032	0.170729	1.04242
TCGA-UY-A9PE-01A-11R-A38B-07	0.138617	0	0.123164	0.0395712	0	0	0	0.0664303	0.0138414	0	0	0.027389	0	0.315672	0.111339	0.0874919	0	0	0.0764851	0	0	0	0.006	0.304597	0.969098
TCGA-GV-A40E-01A-12R-A23N-07	0	0.00224186	0.00222549	0.147252	0	0.0805729	0.120166	0.0118738	0	0	0.0660302	0	0.00809171	0.15383	0.0116821	0.115846	0	0.180632	0	0.0754911	0	0.0240637	0.059	0.135572	1.03409
TCGA-BT-A2LD-01A-12R-A20F-07	0.0185948	0	0.0836105	0.130056	0	0.0971305	0.0494248	0.0852062	0.0188383	0	0	0.0134589	0	0.0823134	0.143121	0.229511	0	0.00404596	0.0424651	0	0	0.00222272	0.036	0.165266	1.02099
TCGA-UY-A9PD-01A-11R-A38B-07	0.0546193	0	0.161164	0.0218773	0	0	0	0.0293191	0.0365054	0	0.013613	0	0	0.493785	0.0707819	0.0988561	0	0	0.019479	0	0	0	0.01	0.236063	1.02942
TCGA-G2-AA3B-01A-11R-A39I-07	0.0448906	0	0.0164115	0.143385	0	0	0.267759	0.142123	0.0738345	0	0.0808538	0	0.00277945	0.00447469	0.0393339	0.0550286	0.0134118	0.103911	0.0118028	0	0	0	0.112	0.0945038	1.06059
TCGA-K4-A54R-01A-11R-A26T-07	0.00334188	0	0.00544944	0.234998	0	0.0740024	0.135662	0.00807652	0	0	0.176099	0	0	0.0666223	0.146339	0.100407	0.00621992	0.00674924	0.0360325	0	0	0	0.001	0.439182	0.900093
TCGA-DK-A1AA-01A-11R-A13Y-07	0	0.00939382	0.00415028	0	0	0.300733	0	0.00354603	0.0116685	0	0	0.0744818	0.0114456	0	0.0123725	0.0787191	0.194864	0.117542	0.175452	0	0	0.00563163	0.304	0.0432709	1.06112
TCGA-CU-A5W6-01A-11R-A28M-07	0.0604407	0	0.133968	0.0542406	0	0.126392	0	0.0368216	0.00677433	0	0	0.0657864	0.010031	0.0819257	0.0195846	0.0698404	0.0223979	0.199399	0.0750064	0	0	0.0373907	0.008	0.268084	0.974928
TCGA-DK-AA6R-01A-11R-A42T-07	0	0.00607459	0	0	0	0.0345467	0.0804311	0.142222	0.0104308	0	0.124142	0.0378815	0.00201044	0.106827	0.162005	0.023859	0.0787093	0.1833	0.00617196	0	0.00138785	0	0.03	0.176231	1.04113
TCGA-BT-A3PH-01A-11R-A220-07	0	0.0283831	0	0.0620966	0	0.15472	0	0.0588853	0	0	0	0.0182755	0	0.0811051	0	0.170957	0	0.216703	0.153361	0	0.00440641	0.0511069	0.514	0.0131763	1.07518
TCGA-BL-A13I-01B-04R-A277-07	0.0127615	0	0.00212098	0.00794507	0	0.188547	0.00324478	0.0154342	0	0	0.00121406	0.000749121	0.0267129	0	0.0453155	0.644922	0	0	0	0.0424882	0.00854489	0	0.001	0.434015	0.903745
TCGA-CF-A3MF-01A-12R-A21D-07	0	0	0.0810297	0.274675	0	0	0	0.0859454	0.0376688	0	0	0	0.0230413	0	0	0.246198	0.0566576	0.176365	0.00316016	0.011726	0	0.00353272	0.225	0.0599468	1.06337
TCGA-CF-A47T-01A-11R-A23W-07	0.0841874	0	0	0.139494	0	0.0719481	0	0.107483	0.0117403	0.00779262	0	0.0373654	0.0619641	0	0	0.157441	0.18003	0.113333	0.0222999	0	0	0.0049215	0.094	0.105128	1.03553
TCGA-YC-A8S6-01A-31R-A38B-07	0	0.0121746	0	0.0164214	0	0.18882	0.0529164	0	0.0937789	0	0	0	0.0648904	0	0.00422348	0.109098	0.0611337	0.167157	0.106516	0.0881372	0	0.0347328	0.007	0.276947	0.968251
TCGA-DK-A3IS-01A-21R-A21D-07	0	0.00154673	0	0.294668	0	0.0865441	0.0569828	0.153561	0.00876333	0	0	0.0480274	0.0173505	0	0.0723534	0.0782011	0.0831022	0.03353	0.0632546	0	0	0.00211495	0.466	0.0184075	1.10134
TCGA-XF-A9SJ-01A-11R-A39I-07	0.0850619	0	0.0694751	0.235856	0	0.0934309	0.0814547	0.0196173	0.0135034	0	0.060795	0.00548743	0.0169717	0.0510347	0.107837	0.131792	0.00663929	0	0.021044	0	0	0	0.007	0.289497	0.968528
TCGA-DK-AA6T-01A-11R-A39I-07	0.0703707	0.490864	0	0.130234	0	0	0.0244285	0.0562395	0.00847131	0	0	0.0270727	0.00749886	0	0.00983702	0.0624568	0	0.0926325	0.0198939	0	0	0	0.001	0.400389	0.933044
TCGA-BT-A20N-01A-11R-A14Y-07	0.191463	0	0.144177	0.0742774	0	0.0940373	0.0160168	0.0636418	0	0	0	0	0.00843458	0.0554167	0.154496	0.0756917	0.0953105	0.0111915	0	0	0	0.0158464	0.007	0.285455	0.980375
TCGA-C4-A0F6-01A-11R-A10U-07	0.0496143	0	0.0611934	0.198908	0	0.0350211	0	0	0	0.00143395	0	0.031123	0	0.37016	0.0374509	0.184398	0.00330346	0.0273935	0	0	0	0	0.033	0.169019	1.03936
TCGA-CF-A7I0-01A-22R-A352-07	0.104015	0	0.0316451	0.269324	0	0.11341	0.0647207	0	0.00385011	0	0	0.0499716	0.015939	0	0.0268046	0.0965702	0.0886433	0.0127011	0.122405	0	0	0	0.26	0.0516507	1.06356
TCGA-FD-A3B6-01A-21R-A20F-07	0.00885877	0	0.0092181	0.194962	0	0.101757	0.125697	0.057233	0	0	0.0559515	0	0.00562646	0.143003	0.078427	0.170662	0.00986398	0	0.0283113	0	0	0.0104285	0.009	0.246504	0.985588
TCGA-GC-A3YS-01A-11R-A23N-07	0	0.0126855	0.00833813	0.0204525	0	0.273063	0	0.0181724	0.0328389	0	0.0186068	0.0566644	0	0.254543	0.014915	0.138443	0.0801882	0.0385369	0.0311846	0	0	0.00136844	0.008	0.254667	0.985647
TCGA-XF-A9T2-01A-11R-A42T-07	0.0050114	0	0.000321783	0.0259704	0	0.0498798	0	0.0323747	0.0330399	0.0063615	0	0.0915345	0	0.395458	0.00316019	0.148521	0.0076592	0	0.199632	0	0	0.00107675	0	0.658534	0.767585
TCGA-UY-A78O-01A-12R-A33J-07	0.171607	0	0.132926	0.0148066	0.0239898	0.0270215	0	0.0961373	0	0.000131086	0	0.0301022	0	0.229395	0.0199189	0.0564734	0.0478014	0.0978446	0.0518452	0	0	0	0.002	0.367326	0.933926
TCGA-GC-A3OO-01A-11R-A22U-07	0.0120239	0.018832	0.00338029	0.0193708	0	0.0693929	0	0.0273682	0.0032349	0.00174482	0	0.0427716	0	0.416952	0.0394958	0.230501	0	0	0.114931	0	0	0	0.001	0.439612	0.902564
TCGA-E7-A6ME-01A-22R-A32O-07	0.0503614	0	0.0051257	0.356219	0	0.104089	0.0296223	0.138649	0.0351273	0	0	0.0326376	0.0018582	0.036296	0.0681955	0.0740282	0	0.051527	0.0139818	0	0	0.00228062	0.054	0.14257	1.06263
TCGA-XF-AAN5-01A-11R-A42T-07	0.013871	0	0.00780096	0.0969233	0	0.211855	0.159985	0.00505473	0	0	0.0969553	0.00815033	0.0017828	0.0940618	0.10902	0.1104	0.0230188	0	0.0417625	0	0.0193585	0	0.01	0.234252	0.991136
TCGA-FD-A3SN-01A-12R-A22U-07	0	0	0.00700242	0.250533	0	0.0556196	0.0957377	0.0314211	0	0	0.014101	0.0488243	0.000991586	0.158651	0.0579161	0.176313	0	0.0574327	0.0343181	0	0	0.0111382	0.071	0.122346	1.04217
TCGA-ZF-A9R2-01A-11R-A39I-07	0	0.0672625	0.0298189	0.100142	0	0.192291	0	0.211979	0	0	0.00235747	0	0.016508	0.00980802	0	0.115288	0.0725298	0.147337	0	0	0.0234437	0.011235	0.446	0.0203967	1.08519
TCGA-ZF-AA4T-01A-11R-A38B-07	0.0202624	0.00714795	0.00831277	0.0613594	7.19674e-05	0	0	0.0496092	0.0519107	0	0.0389212	0	0	0.281524	0.00889554	0.00172428	0	0.249236	0	0.215928	0	0.00509568	0.255	0.0533994	1.10371
TCGA-E7-A4IJ-01A-31R-A26T-07	0.0165715	0	1.46401e-05	0.257543	0	0.0723613	0.0320797	0.197255	0.00908334	0.0895575	0.0450515	0.0256514	0	0.0185501	0.0337154	0.0725021	0.0093461	0.095874	0.024843	0	0	0	0.121	0.0918145	1.0884
TCGA-FD-A6TE-01A-12R-A33J-07	0.0549487	0	0.100485	0.129451	0	0.215917	0.0534659	0.130632	0.00374763	0	0.00591691	0.0161292	0.00269692	0.0318689	0.132653	0.0400968	0.0201011	0.032979	0.0289119	0	0	0	0.023	0.197772	1.0194
TCGA-H4-A2HO-01A-11R-A180-07	0.0953615	0	0.00988935	0.15136	0	0.148226	0.0324225	0.00600932	0.106113	0.000200798	0.0323169	0	0.00396597	0.223301	0.00907428	0.0631926	0.00425176	0.0905837	0	0.023731	0	0	0.476	0.0171561	1.08676
TCGA-FD-A6TB-01A-12R-A33J-07	0.295657	0	0.0552378	0.134771	0	0.0475166	0.0923508	0	0.0203652	0	0	0.0533232	0	0.0783121	0.0776577	0.0891441	0	0	0.0525349	0	0	0.0031296	0.001	0.452708	0.89106
TCGA-XF-AAN3-01A-11R-A42T-07	0	0.0230141	0.00110015	0.0350103	0	0.197168	0.0105668	0.0305925	0.0544552	0	0.0036451	0	0.00853375	0	0.0185088	0.198214	0.225142	0.0792588	0.0973365	0	0	0.0174547	0.029	0.179965	1.00554
TCGA-XF-AAMH-01A-11R-A42T-07	0.0364847	0	0.0109336	0.184672	0.003115	0	0.0607122	0.00287967	0.00606437	0	0	0.0329501	0	0.331266	0.0178597	0.195018	0	0.051658	0.0663869	0	0	0	0.143	0.0836296	1.06725
TCGA-FD-A3B8-01A-31R-A20F-07	0.0754003	0	0.000149878	0.141064	0	0.17795	0.0622843	0	0	0	0.0541421	0	0.000640465	0.0996848	0.160058	0.0980423	0.0281303	0	0.0833629	0	0	0.0190917	0	0.494444	0.870287
TCGA-XF-A9SY-01A-21R-A42T-07	0.0254755	0	0.00483421	0.107367	0	0.130936	0.103496	0.015238	0	0	0.0382037	0.0206154	0	0.164483	0.133929	0.120377	0.00825246	0	0	0.126794	0	0	0.11	0.0956456	1.05864
TCGA-CF-A9FF-01A-11R-A38B-07	0.39214	0	0.0495721	0.109111	0	0.0549885	0.000519879	0.06234	0.0765981	0	0	0.0323769	0.000937595	0.0456349	0.0361948	0.0382669	0.000230729	0.0385771	0.0625119	0	0	0	0.011	0.221356	1.02521
TCGA-XF-A9ST-01A-11R-A42T-07	0.248047	0	0.0286535	0.0135473	0	0.0466368	0	0.0764041	0.0180086	0	0.0471307	0	0	0.365397	0.0159763	0.104839	0	0.0101961	0	0.0251645	0	0	0.054	0.142428	1.052
TCGA-DK-A6B5-01A-11R-A31N-07	0	0.00894976	0.0141473	0.115171	0	0.0452359	0.00545262	0.160097	0	0	0	0	0.014984	0.129996	0.078175	0.114967	0.158322	0.0528423	0.0930345	0	0.00687008	0.00175655	0.175	0.0718271	1.04963
TCGA-GC-A3RC-01A-11R-A22U-07	0.00953313	0	0.0027326	0.107752	0	0.236896	0.00114105	0.032443	0	0	0.0169015	0.0285711	0	0.27032	0.0448424	0.18366	0.0247778	0.0317384	0.00869121	0	0	0	0.008	0.267729	0.984126
TCGA-GV-A3QK-01B-11R-A23N-07	0.0172626	0.0153952	0	0.189798	0	0.0974263	0.115543	0.0757068	0.0333472	0	0	0.0201059	0	0.0943136	0.0217648	0.0678469	0.0264151	0.171787	0.0532876	0	0	0	0.325	0.0394055	1.07326
TCGA-GU-A764-01A-11R-A352-07	0.00275334	0.0116781	0.0709082	0.0762456	0	0.146686	0.107948	0.0327176	0.000385375	0	0	0.0817407	0.0506089	0.0793941	0.148811	0.115027	0.0365983	0	0.0384984	0	0	0	0.06	0.132939	1.03316
TCGA-GU-A42R-01A-11R-A23N-07	0	0.0131539	0.0225371	0.211179	0	0.0147078	0	0.0292124	0	0	0	0.0955218	0.0764521	0.0302346	0.00249246	0.140199	0.0107758	0.168368	0.17379	0	0.0113755	0	0.771	-0.0130933	1.08537
TCGA-DK-A6B6-01A-11R-A30C-07	0.0670708	0	0.109288	0.0409493	0	0.054439	0.103957	0.0757222	0.0931151	0.159602	0.00792453	0	0	0.0388165	0.0606672	0.0563127	0.0118236	0.0618815	0.0574301	0	0	0.00099978	0.006	0.302715	0.961338
TCGA-R3-A69X-01A-22R-A30C-07	0.113723	0	0	0.102373	0	0.277177	0.00570676	0.0235022	0.0232	0	0	0.0297735	0.0657944	0	0.0409802	0.187195	0.0770648	0	0.0516905	0	0	0.0018189	0.016	0.208043	0.998068
TCGA-5N-A9KM-01A-11R-A42T-07	0.0320208	0	0.0533091	0.30153	0	0.14865	0.0558026	0.0013528	0	0	0	0.0275005	0.0858153	0	0.0441547	0.181073	0.00862435	0.00618834	0.0539784	0	0	0	0.012	0.214745	0.999939
TCGA-FD-A6TF-01A-52R-A32O-07	0.16907	0	0	0.142591	0	0.0943987	0	0.00462834	0.00792359	0	0	0.0121711	0.0179025	0.0936659	0.0484291	0.258329	0.0121198	0	0.138771	0	0	0	0.008	0.267561	0.972196
TCGA-XF-AAMR-01A-31R-A42T-07	0.0137133	0	0.00181882	0.0175547	0	0.222601	0	0	0.00600313	0	0	0.0523532	0.00855985	0	0.00294677	0.360266	0.125393	0.00252449	0.168906	0	0.00137472	0.0159845	0.031	0.174516	1.01227
TCGA-XF-A8HF-01A-11R-A36F-07	0.0316537	0.0110882	0.00277048	0.113392	0	0.0993596	0.00438973	0	0.0980853	0	0.0734022	0	0.0255058	0.0104317	0.096723	0.32838	0.00818836	0.0198159	0	0.0676732	0.00914073	0	0.083	0.115034	1.04105
TCGA-ZF-AA4U-01A-11R-A38B-07	0	0.00278454	0	0.138406	0	0.0602033	0.0479467	0.120491	0.0335794	0.00237104	0	0	0.0535576	0	0.157481	0.114118	0.184614	0.0157118	0.059975	0	0.00876054	0	0.509	0.0136433	1.08215
TCGA-DK-A3IQ-01A-31R-A32Y-07	0.0434272	0	0.00519515	0.0178475	0	0.320902	0	0	0	0	0.0194748	0.00560218	0.0246223	0.152618	0	0.270011	0	0.0130364	0.127263	0	0	0	0.067	0.126072	1.03448
TCGA-E7-A4XJ-01A-11R-A26T-07	0.030096	0.0790822	0.0606397	0.0610624	0.0995045	0.0231796	0	0	0.0614802	0	0.0318074	0.0193612	0	4.5128e-05	0	0.105015	0.214999	0.164496	0.0488632	0	0	0.000368247	0.598	0.00336766	1.0748
TCGA-XF-A9T6-01A-11R-A42T-07	0	0.00101064	0	0.174297	0	0.0272846	0.0330828	0	0.0493497	0	0	0.0192424	0	0.128846	0.0172322	0.273307	0.0899439	0.163861	0.0188153	0	0	0.00372698	0.051	0.144519	1.03316
TCGA-4Z-AA7M-01A-11R-A39I-07	0.0699836	0	0.0171848	0.106274	0.102277	0	0	0	0.0305349	0	0.0691337	0	0	0.357491	0.0744125	0.145568	0.0187096	0	0	0.00843077	0	0	0.055	0.138996	1.04826
TCGA-ZF-AA56-01A-31R-A39I-07	0.0568833	0.0440838	0.0660115	0.0618973	0	0.222149	0.00438238	0.0491706	0.0105881	0	0.0200126	0	0.0406582	0	0.0334809	0.191147	0.028323	0.0749165	0.0286309	0.0188775	0.00117927	0.0476082	0.007	0.291705	0.960872
TCGA-XF-A8HH-01A-11R-A38B-07	0.0655945	0	0.00892374	0.053488	0	0.0676404	0	0.0510444	0.0644207	0	0	0.0133522	0.00662611	0.215601	0.110775	0.180328	0.0598887	0	0.0998712	0	0.00244581	0	0.157	0.0782098	1.05471
TCGA-C4-A0EZ-01A-21R-A24X-07	0.00300776	0.0129892	0.0305097	0.104363	0	0.164442	0	0.0759192	0.0289348	0	0.0958941	0	0.026855	0.322668	0.0260902	0.061536	0.0168611	0	0.0299302	0	0	0	0.518	0.0120685	1.09711
TCGA-FD-A62P-01A-32R-A30C-07	0.0156168	0.0080869	0	0.143059	0	0	0.139046	0.0245942	0	0	0.0144327	0.00170259	0	0.354399	0.0673492	0.164107	0.0101043	0	0.0453229	0	0	0.0121791	0.001	0.419035	0.909243
TCGA-CF-A47V-01A-11R-A23W-07	0.00773666	0.0278434	0.0103667	0.280386	0	0.0413717	0.0342446	0.0516139	0.014227	0	0.0173445	0.00712408	0.035107	0	0.0460587	0.0916477	0.170986	0.0906317	0.0733106	0	0	0	0.301	0.0440363	1.06247
TCGA-XF-A9SI-01A-11R-A39I-07	0.0831881	0	0.0256606	0.244903	0	0.198142	0.118532	0.0397897	0.0286155	0	0.0146777	0	0.00561619	0.0410784	0.114177	0.0604735	0	0	0.0228739	0	0	0.0022718	0.045	0.150767	1.04273
TCGA-GU-A42Q-01A-11R-A23W-07	0.000245706	0.0136045	0.00131033	0.0453576	0	0.0881159	0	0.0690409	0	0	0.023263	0.0887425	0	0.487478	0.0530108	0.0260743	0.0900426	0	0	0.0137141	0	0	0.039	0.158478	1.06145
TCGA-BT-A42F-01A-11R-A23W-07	0.121843	0	0.0649827	0.1522	0	0.0380269	0.07432	0.0553412	0.0137722	0	0.0160762	0.0160398	0	0.197306	0.0454647	0.0937558	0.00115258	0.00349321	0	0.0956628	0	0.0105635	0.005	0.312039	0.95622
TCGA-ZF-A9RF-01A-11R-A38B-07	0.0452853	0	0.0123543	0.419895	0	0.0136047	0.0805052	0.045657	0.00825148	0	0	0.0244397	0.0107763	0.0231742	0.0750922	0.222158	0	0	0	0.0188072	0	0	0.007	0.287042	0.976346
TCGA-KQ-A41N-01A-11R-A33J-07	0	0.151575	0.0380789	0.0570074	0	0.0933351	0	0.0472413	0.0163987	0	0.0507201	0	0.00800542	0.135937	0	0.162163	0.0253545	0.140404	0.051027	0.0227528	0	0	0.57	0.00617513	1.07226
TCGA-GD-A3OQ-01A-32R-A220-07	0.0619303	0	0.00820951	0.0636397	0	0.0494492	0.0603152	0.0951453	0	0	0	0.0441718	0.00379754	0.119725	0.0658965	0.13094	0.035727	0.132846	0	0.0926089	0.00755373	0.028045	0.28	0.047978	1.06493
TCGA-BT-A20U-01A-11R-A14Y-07	0	0.012882	0.0122342	0.086608	0	0.108811	0.0197455	0.0874438	0.0254084	0	0.0317309	0	0	0.268729	0.0794025	0.190244	0.0284464	0.0089933	0.0285175	0	0	0.0108022	0.087	0.110452	1.05056
TCGA-XF-A9SW-01A-11R-A42T-07	0.0778491	0	0.022097	0.0433309	0	0.137212	0	0.0110354	0.0130576	0	0	0.0337707	0.0211734	0	0.00668024	0.391434	0.0174823	0.0855067	0.126415	0	0	0.0129554	0.029	0.180985	1.0062
TCGA-FD-A3B3-01A-12R-A206-07	0.0484387	0	0.111813	0.1409	0	0.114029	0.0773371	0.0703054	0	0	0.0203834	0.0225639	0	0.105037	0.129699	0.0905526	0.0106241	0.00480924	0.0463414	0	0	0.00716639	0.008	0.271768	0.975171
TCGA-ZF-A9RC-01A-11R-A38B-07	0.0691778	0	0.0193905	0.0591654	0	0.00679644	0.0738063	0.0113936	0	0	0.0242139	0	0	0.289923	0.0464261	0.176484	0	0.0201913	0.171954	0	0	0.0310776	0.093	0.106459	1.04783
TCGA-E7-A6MD-01A-41R-A352-07	0.198339	0	0.0327628	0.106762	0	0.277629	0.00221745	0.0307572	0.0460804	0	0	0.00563238	0.0129003	0.0421444	0.0463642	0.104495	0.0378067	0.0154407	0.0406675	0	0	0	0.002	0.364026	0.934592
TCGA-E5-A4TZ-01A-11R-A31N-07	0.107765	0	0.0118645	0.0568284	0	0	0	0.10188	0.0188864	0	0.0285635	0	0	0.423529	0	0.0591905	0	0.142576	0.0400669	0	0	0.00885045	0.079	0.117983	1.06296
TCGA-ZF-A9R4-01A-11R-A38B-07	0.0108535	0	0.00664545	0.15613	0	0.13731	0.149051	0.0684003	0	0.0125902	0.0177994	0.0644015	0	0.030789	0.105325	0.146975	0.0214077	0.00427503	0.0680471	0	0	0	0.167	0.0754191	1.06343
TCGA-GV-A3QH-01A-11R-A220-07	0	0.0715179	0	0.0965031	0	0.0719844	0	0.0438087	0	0	0.0438883	0	0.0572265	0.177816	0.013889	0.0987678	0	0.324598	0	0	0	0	0.912	-0.0261023	1.12106
TCGA-BT-A0YX-01A-11R-A10U-07	0.0263907	0	0.00232841	0.189125	0	0.198974	0.0902628	0.0679283	0	0	0.00201805	0.0416153	0.019444	0.0174349	0.0703581	0.112271	0.0356386	0.0362695	0.0668991	0	0	0.0230424	0.101	0.101156	1.04955
TCGA-FT-A3EE-01A-11R-A206-07	0.137658	0.0704703	0	0.0604669	0	0.0705238	0.00857714	0.0549128	0.00631886	0	0	0	0	0.032164	0	0.14207	0.0792612	0.233719	0.0647516	0	0	0.0391072	0.009	0.246284	0.982967
TCGA-ZF-A9RL-01A-11R-A38B-07	0	0.034749	0.014793	0.264016	0.174888	0.00394973	0	0.0138173	0	0	0	0.0362786	0.00265325	0	0.0731207	0.0456763	0.292248	0.0438101	0	0	0	0	0.489	0.0150964	1.09398
TCGA-ZF-A9R9-01A-11R-A38B-07	0.125038	0	0.0806839	0.0664543	0	0.195478	0.00653298	0	0.0578671	0.000534142	0	0.0165	0.00989077	0.127795	0.109171	0.160174	0.00606773	0	0.0306516	0.00652723	0	0.00063414	0.008	0.273076	0.974024
TCGA-ZF-A9RE-01A-11R-A38B-07	0	0.0844557	0	0.123321	0	0.0676697	0	0.0854642	0	0	0	0.00375997	0.0239786	0.078626	0	0.0277754	0	0.231747	0	0.134068	0	0.139135	0.167	0.0752596	1.06381
TCGA-DK-A6B1-01A-12R-A30C-07	0	0	0.00144245	0.124622	0	0.261638	0	0.0170335	0.0357484	0	0	0	0.110499	0.0961479	0	0.0703733	0.0186008	0.144942	0.113039	0	0.00591345	0	0.771	-0.0130612	1.08783
TCGA-CF-A5U8-01A-11R-A28M-07	0.0627814	0	0.149529	0.330314	0	0.0231366	0	0	0	0	0	0.0977148	0	0.0601124	0.0304727	0.0750736	0.0301506	0.0161654	0.0633267	0	0	0.0612229	0.442	0.0210352	1.09746
TCGA-XF-AAMW-01A-11R-A42T-07	0.00626432	0.00697017	0.003038	0.00787539	0	0.227324	0.0402242	0.014876	0.0159227	0	0.0140223	0	0.0116555	0.159219	0.117903	0.172659	0.110391	0.0509865	0.0190133	0	0.00768061	0.0139758	0.066	0.129072	1.03707
TCGA-BT-A3PJ-01A-21R-A220-07	0	0	0.00322217	0.102089	0	0.173702	0.0902391	0.0593619	0.0208428	0	0.0405875	0.020402	0.000140373	0.128671	0.158193	0.131734	0.00568739	0.00283527	0	0.058442	0	0.00385113	0.009	0.249569	0.992088
TCGA-ZF-A9R7-01A-11R-A38B-07	0.0570309	0	0.00743844	0.416027	0	0.0173704	0.0937536	0.134527	0.0159196	0	0	0.0578587	0.0112073	0.0190473	0.0806256	0.0362486	0.0106791	0	0.0422671	0	0	0	0.01	0.236003	1.01756
TCGA-FD-A3SO-01A-11R-A22U-07	0.0115734	0	0	0.0647304	0	0.144842	0.0548025	0.0407225	0.0202816	0	0.0310384	0.010226	0.0703048	0.152987	0.164287	0.150285	0.0108054	0	0.0569599	0	0	0.0161545	0.168	0.0751078	1.06128
TCGA-E7-A97P-01A-11R-A38B-07	0.0201001	0	0.00866829	0.346809	0	0.0175094	0.173611	0.0746074	0	0	0.0583558	0.029898	0	0.0288649	0.133043	0.0438133	0.017297	0.0113026	0.0361198	0	0	0	0.006	0.299931	0.977718
TCGA-GU-A767-01A-11R-A32O-07	0.0309345	0.00856834	0.0225052	0.0608093	0	0.171928	0	0.00676777	0.0124888	0	0	0.0951802	0.111531	0	0.00607838	0.146543	0	0.0735416	0.253124	0	0	0	0.394	0.0263067	1.06762
TCGA-4Z-AA81-01A-11R-A39I-07	0.0594132	0	0.0136961	0.330785	0	0	0.173887	0.0933603	0	0	0.00891631	0.0447852	0.00727073	0	0.00206989	0.0758409	0	0.147144	0.0428309	0	0	0	0.025	0.189966	1.0209
TCGA-2F-A9KQ-01A-11R-A38B-07	0	0.00719383	0	0.0483997	0	0.211149	0	0	0	0	0	0.103868	0.0765327	0.0307334	0	0.106567	0.136328	0.137196	0.13782	0	0	0.00421302	0.921	-0.0272523	1.08577
TCGA-SY-A9G0-01A-12R-A38B-07	0.355413	0	0.115172	0.0475261	0	0.116852	0	0.0094959	0.0161193	0	0	0.0346089	0	0.0406825	0.00898285	0.0868084	0.0192367	0.0197734	0.129329	0	0	0	0	0.507468	0.861326
TCGA-GV-A40G-01A-11R-A23N-07	0.0182038	0	0.0112411	0.0196389	0	0.293056	0	0.0468843	0	0	0	0.0690746	0.0811257	0.0231967	0	0.143747	0	0.242022	0.0253129	0	0	0.0264967	0.626	0.000446329	1.09059
TCGA-FD-A43Y-01A-21R-A26T-07	0	0.00100423	0.00223088	0.0935203	0	0.0672366	0.0421861	0.0636451	0.0124359	0	0.0151364	0.035088	0.0222093	0.168353	0.154579	0.125512	0.110349	0.0186474	0.0678661	0	0	0	0.01	0.232416	0.993878
TCGA-S5-AA26-01A-11R-A38B-07	0	0.0986088	0.00665099	0.00962705	0	0.181108	0	0.0432502	0.00658223	0	0	0.118473	0.00059912	0.0251833	0.00338352	0.315524	0.0797257	0.0346827	0.0617642	0	0.0148367	0	0.889	-0.023662	1.08784
TCGA-BT-A42E-01A-11R-A23W-07	0	0	0.000999284	0.143719	0	0.0908088	0.0899392	0.103984	0.0273224	0	0	0.0720989	0	0.100748	0.133959	0.129868	0.0802715	0.0210043	0	0.00527766	0	0	0.01	0.238975	0.99543
TCGA-FD-A43X-01A-11R-A23W-07	0	0.0459965	0.0808045	0.142993	0	0.108018	0	0.0576981	0.0386014	0	0.0434165	0.0286302	0.0294799	0.124857	0.00884664	0.183034	0	0.0141155	0.0935091	0	0	0	0.612	0.00135218	1.07789
TCGA-ZF-AA4R-01A-11R-A38B-07	0	0.00503354	0.00902967	0.0902869	0	0.0488256	0	0.078234	0.0322322	0	0	0.0434269	0	0.428779	0.127416	0.0281901	0	0.067622	0.0409244	0	0	0	0.023	0.196244	1.03559
TCGA-BT-A20T-01A-11R-A14Y-07	0	0.00836838	0.00211201	0.168113	0	0.21121	0.0423634	0.0602829	0.034097	0.0111135	0	0.0482801	0	0.0634134	0.0776475	0.122376	0.0733793	0.0264752	0.050582	0	0	0.000186656	0.06	0.133307	1.03906
TCGA-E7-A7DU-01A-11R-A32O-07	0	0.0173052	0.0126471	0.066571	0	0.210766	0	0.0258457	0.0265171	0	0	0.0444783	0.0135691	0	0	0.282066	0	0.204121	0.096114	0	0	0	0.732	-0.00963259	1.08659
TCGA-DK-A3WY-01A-11R-A22U-07	0.33119	0.121154	0.0719278	0.0914238	0	0.0924255	0.0304884	0.0669773	0.0460795	0	0	0	0	0.0624356	0.0422367	0.0295714	0	0	0.01409	0	0	0	0	0.551715	0.833963
TCGA-G2-A2EF-01A-12R-A18C-07	0.0261644	0	0.00958714	0.175681	0	0.0555997	0.259059	0.0100595	0	0	0.0694197	0	0.00325466	0.0587049	0.127932	0.139722	0.0572708	0	0.00754541	0	0	0	0.017	0.204458	1.00425
TCGA-BT-A20V-01A-11R-A14Y-07	0	0.0196409	0	0.133482	0	0.159052	0.119604	0.0218327	0.00237668	0	0	0.0941228	0.0672048	0.111124	0.0993654	0.0103534	0.0609657	0.0352903	0.0604149	0	0.00517174	0	0.054	0.140423	1.03184
TCGA-K4-A3WV-01A-11R-A22U-07	0.0184004	0	0	0.0366605	0	0.0143445	0	0.0836276	0	0	0.0280799	0.0298049	0.0357206	0.417688	0	0	0	0.122677	0	0.159018	0.0539785	0	0.599	0.0031501	1.13045
TCGA-GU-AATQ-01A-11R-A39I-07	0	0.0109625	0	0.00447694	0	0.200453	0	0.064384	0.0149369	0	0	0.0467909	0	0.275249	0.18848	0.120902	0.0373462	0	0.0360192	0	0	0	0.01	0.237684	1.00583
TCGA-G2-A3VY-01A-11R-A22U-07	0.113258	0.0438726	0.0683913	0.309195	0	0.155336	0	0	0	0	0.0460327	0	0.0214104	0	0	0.0905876	0	0.148778	0	0	0.00313857	0	0.03	0.177613	1.03186
TCGA-XF-AAN8-01A-11R-A42T-07	0.041221	0	0.0132463	0.0587138	0	0.0750971	0.0595168	0	0.0032567	0.00204985	0	0.00298791	0.0180385	0.0362374	0.0195677	0.389995	0.000122828	0.00677995	0.13508	0	0	0.138089	0.002	0.370521	0.929862
TCGA-CU-A3QU-01A-11R-A22U-07	0	0.0403465	0.0138035	0	0	0.0934853	0	0.0162188	0.0147779	0.00298245	0.0607631	0	0.0973121	0.386436	0	0.0271246	0.0123849	0.0831282	0	0.102406	0.0488308	0	0.513	0.013227	1.10524
TCGA-GD-A3OP-01A-21R-A220-07	0.112914	0	0.00805848	0.118137	0	0.185658	0.0100013	0.068974	0.000983865	0	0	0.0413781	0.00764888	0	0.110288	0.162465	0.0467492	0	0.126744	0	0	0	0.358	0.0319116	1.06952
TCGA-KQ-A41P-01A-12R-A33J-07	0.110531	0	0.00601992	0.0468204	0	0.0999378	0	0.00329196	0.0208934	0	0	0.0373899	0	0.401052	0.0449408	0.152414	0	0.0137051	0.0630035	0	0	0	0.001	0.473707	0.880497
TCGA-UY-A9PH-01A-11R-A38B-07	0.0167891	0	0.0588459	0.177325	0	0.0522846	0.150828	0.0229255	0	0	0	0.0640225	0.0160617	0.0181907	0.100327	0.189302	0.0199846	0.0147856	0.0919319	0	0	0.00639583	0.023	0.197081	1.00113
TCGA-FD-A5BY-01A-31R-A28M-07	0.0106303	0	0.000909846	0.0377092	0	0.145084	0	0.0115722	0.0165422	0.0229937	0	0.0522378	0	0.269978	0.0593254	0.134248	0.0866739	0	0.142107	0	0	0.00998836	0.004	0.33152	0.948814
TCGA-K4-A3WU-01B-11R-A23N-07	0.246059	0.0100926	0.0303764	0.0584233	0	0.286184	0.0321413	0	0.0322788	0	0	0.0136496	0	0.144025	0.0095647	0.0673514	0.0146285	0.0116686	0.0385373	0	0	0.00502033	0.002	0.383989	0.925761
TCGA-FD-A3SJ-01A-12R-A22U-07	0.155065	0	0.0191154	0.0280167	0	0.117582	0	0.0204332	0.0429788	0	0.0204411	0.00104025	0.00772852	0.146033	0.102828	0.149059	0.0638065	0	0.125872	0	0	0	0.03	0.178954	1.00771
TCGA-FD-A3B5-01A-11R-A20F-07	0	0.00306398	0	0	0	0.1926	0.0125392	0.0457061	0.00758702	0	0.0608659	0	0	0.369441	0.0280282	0.115356	0	0.127951	0.0184146	0	0	0.0184468	0.162	0.0770806	1.08084
TCGA-GC-A6I3-01A-11R-A31N-07	0.0191345	0	0.165317	0.207325	0	0.0405435	0.033656	0.0599806	0.0466679	0	0	0.0021553	0.00260967	0.161712	0.0655346	0.118746	0.00356656	0.0357283	0.0373233	0	0	0	0.006	0.296723	0.965558
TCGA-4Z-AA80-01A-11R-A39I-07	0.161541	0	0.086038	0.184293	0	0	0.0119535	0.0910772	0.0465506	0	0.0609251	0.00706557	0	0.0154093	0.108943	0.100206	0.0194208	0.0821848	0.0123806	0	0	0.0120107	0.011	0.223487	1.00393
TCGA-G2-A3IE-01A-11R-A20F-07	0	0.0909646	0.00160437	0.10548	0	0.169033	0	0.0246692	0.0103648	0	0.0202122	0	0.0170649	0	0	0.27454	0	0.229719	0	0.0410253	0.014287	0.00103566	0.05	0.145745	1.02762
TCGA-ZF-A9R0-01A-11R-A38B-07	0.0208706	0.0120325	0.00631881	0.103665	0	0.0284397	0.0843845	0.0454542	0.031328	0	0.0352301	0	0	0.321866	0.158849	0.0987921	0.0286743	0	0.0240954	0	0	0	0.517	0.0121328	1.10514
TCGA-FD-A43S-01A-21R-A23W-07	0.106936	0.068651	0.150763	0.25493	0	0.0241695	0.032316	0.0405742	0.0688198	0	0	0.0103505	0.0136117	0.0234164	0.0123247	0.139281	0	0.00755594	0.044011	0	0	0.00228905	0.001	0.452718	0.891542
TCGA-XF-A8HG-01A-11R-A36F-07	0	0.0714446	0	0.0644272	0.00486055	0.0402375	0	0	0	0	0.0406578	0	0.0535711	0.036301	0.00249105	0.310609	0.217226	0.107342	0.0445235	0	0	0.00630949	0.388	0.0274046	1.0746
TCGA-K4-A83P-01A-11R-A352-07	0.220628	0.0347751	0.0864528	0.123968	0	0.189126	0.0597415	0	0.0262185	0	0	0	0	0.0727716	0.0626531	0.0892244	0	0	0.0279393	0	0	0.00650244	0.001	0.468309	0.882759
TCGA-GD-A2C5-01A-12R-A180-07	0	0.0139402	0.0167799	0.0185499	0	0.208007	0	0	0.02835	0	0.0158104	0.00942479	0.0189379	0.0642242	0.0323298	0.17268	0.116643	0.102321	0.119177	0	0.042624	0.0201998	0.466	0.0184767	1.06149
TCGA-XF-AAMX-01A-11R-A42T-07	0	0.0412063	0.0230249	0.0531357	0	0.0782555	0.0416265	0.0995665	0.0399523	0	0	0.00397058	0	0.157987	0.0853632	0.322503	0	0	0.0534082	0	0	0	0.093	0.106857	1.04473
TCGA-DK-A1AE-01A-11R-A13Y-07	0	0	0.00838622	0.0563424	0	0.240335	0.0923256	0.120391	0	0	0.0457528	0.0701284	0.0113	0.0516435	0.0722516	0.0328787	0.0997585	0.0193718	0.079134	0	0	0	0.118	0.0926561	1.05506
TCGA-FJ-A3ZE-01A-11R-A23N-07	0	0.0982922	0.0419941	0.212957	0	0.122698	0	0.00543891	0.0396441	0	0	0.0398778	0.00185707	0.131328	0	0.0099213	0	0.122856	0.166314	0	0.00682183	0	0.989	-0.0462741	1.10338
TCGA-DK-A2I1-01A-11R-A180-07	0.0873223	0	0.0804346	0.151203	0	0.010454	0.026037	0.00480566	0.0694627	0	0	0.0519278	0.00709164	0.112155	0.138502	0.135381	0.055016	0	0.0691674	0	0	0.00104011	0.008	0.256276	0.980313
TCGA-DK-A6B0-01A-11R-A31N-07	0	0	0	0.0399039	0	0.192731	0	0.0205513	0.00879834	0	0	0.111074	0.11307	0.0432276	0.016954	0.320888	0.00541473	0	0.112885	0	0.0145019	0	0.608	0.00252981	1.08364
TCGA-FD-A5BR-01A-11R-A26T-07	0.151025	0	0.147562	0.0468662	0	0.143224	0.0334073	0.0414461	0.110352	0	0	0.0108843	0.000512076	0.0794114	0.012095	0.154986	0.0134194	0.0278176	0.0203106	0	0	0.00668128	0.002	0.377284	0.929003
TCGA-KQ-A41Q-01A-11R-A33J-07	0	0.0879701	0.0111435	0.0719594	0.132076	0	1.62261e-05	0	0.0293659	0	0.0658451	0	0.0455496	0.165909	0	0.0314887	0	0.212788	0	0.124491	0.0213977	0	0.139	0.0851299	1.05424
TCGA-DK-A1AF-01A-11R-A13Y-07	0.0276699	0	0.00345929	0.126668	0	0.186587	0.0262636	0.0280609	0.00492088	0	0	0.0193546	0	0.302661	0.0883698	0.0949613	0.00621433	0	0	0.0682709	0	0.0165385	0.03	0.178907	1.02634
TCGA-LT-A5Z6-01A-11R-A28M-07	0.195162	0	0.118001	0.216027	0	0.00632198	0.00949934	0.0693154	0.0390193	0	0	0.0541917	0	0.126101	0.0215855	0.0955836	0	0.000721697	0.0484707	0	0	0	0.005	0.319809	0.959626
TCGA-GC-A4ZW-01A-11R-A26T-07	0.111522	0	0.0806688	0.146528	0	0.0764165	0.0928113	0.0725529	0	0	0	0.0572395	0	0.108725	0.0254705	0.106214	0.0330577	0.0128145	0.0759785	0	0	0	0.067	0.126047	1.03001
TCGA-K4-A4AB-01B-12R-A28M-07	0.0167696	0.0226046	0	0.0354763	0	0.297369	0.0334099	0.0301076	0.0124439	0	0.0105402	0.026892	0.00716534	0.0192765	0.0125732	0.170071	0.14323	0.0921186	0.0572769	0	0.00569909	0.00697608	0.083	0.11374	1.03247
TCGA-DK-AA74-01A-11R-A39I-07	0.0207771	0	0.00384363	0.135166	0	0.0484648	0.0355722	0.0688612	0.0262259	0	0	0.0313667	0	0.111467	0.151279	0.227611	0.0608464	0	0.0590061	0	0	0.0195139	0.001	0.44772	0.893377
TCGA-G2-A2EO-01A-11R-A180-07	0.0247516	0	0.0306107	0.236884	0	0.0579542	0.195555	0.0240912	0	0	0	0.0745889	0.0152639	0.0949145	0.0482139	0.0977307	0.00662122	0.00478374	0.0880367	0	0	0	0.055	0.138974	1.03074
TCGA-DK-A1AG-01A-11R-A13Y-07	0.0159904	0	0.0124036	0.0964705	0	0.359335	0.00817999	0	0.0142304	0.0485896	0	0.0751333	0.0286401	0.053534	0	0.0724953	0.00967431	0.0589947	0.0544289	0	0	0.0919	0.202	0.0638033	1.07567
TCGA-GV-A3JZ-01A-11R-A21D-07	0.120158	0	0.0481551	0.0781033	0	0.094111	0.0434692	0.025029	0.0100749	0	0	0.0279876	0	0.196212	0.0720009	0.192017	0.0697313	0	0.0189853	0	0	0.00396532	0.01	0.237165	0.987579
TCGA-XF-A9SV-01A-21R-A42T-07	0.00919745	0.01912	0.0358423	0.0694416	0	0.0919058	0	0	0.0270082	0.0197689	0.00563759	0	0	0.495223	0.0351274	0.117189	0	0	0.0330958	0.0286367	0	0.0128061	0.094	0.105969	1.08853
TCGA-UY-A78K-01A-11R-A33J-07	0.0865243	0.102465	0.10548	0.161054	0	0.0740001	0.0458404	0.0443591	0.087027	0	0.0237139	0	0.000879464	0.0825239	0.0569885	0.103686	0.0155396	0	0.00991856	0	0	0	0.001	0.45233	0.89104
TCGA-FD-A6TH-01A-11R-A32O-07	0.137433	0	0.0075364	0.0398385	0	0.131667	0	0.0931706	0	0.00197205	0	0.0394603	0	0.258241	0.0995791	0.165992	0	0	0.0212583	0	0	0.00385109	0.007	0.282204	0.973254
TCGA-DK-AA6W-01A-12R-A39I-07	0.00386157	0.00458991	0	0.0466593	0	0.118373	0.000851722	0	0.0407604	0	0	0.0271525	0	0.147509	0.079812	0.137415	0.379199	0	0	0	0.0138166	0	0.008	0.258403	0.987823
TCGA-CF-A3MG-01A-11R-A20F-07	0.125611	0	0.00279939	0.0794563	0	0.288731	0	0	0	0	0	0.0331291	0.0406027	0.0654942	0	0.00269013	0.149318	0.0591061	0.15023	0	0.00283295	0	0.948	-0.0306	1.08659
TCGA-DK-A3X1-01A-12R-A22U-07	0.011614	0	0.0357553	0.0959246	0	0.129934	0.0815581	0.0183319	0.0160906	0	0.051655	0	0.00357236	0.196359	0.105021	0.147188	0.0220489	0.032324	0	0.0526237	0	0	0.155	0.0793108	1.05637
TCGA-DK-A1A6-01A-11R-A13Y-07	0	0	0.00377325	0.320092	0	0	0.117711	0.0701654	0.00514362	0.00781217	0.00827989	0	0	0	0	0.171734	0	0.242198	0	0.0396045	0	0.0134855	0.01	0.233823	0.998961
TCGA-XF-AAMG-01A-11R-A42T-07	0	0.111282	0	0	0	0.303911	0	0	0.0153482	0	0.0465366	0	0.0520027	0.0902042	0.0312056	0.273186	0.00484877	0.0197866	0	0.0445888	0	0.00709968	0.102	0.0993547	1.04164
TCGA-E7-A541-01A-11R-A26T-07	0	0.00847123	0.0069023	0.395872	0	0.0656888	0.112428	0.0249719	0.0317366	0	0.00633942	0.0130355	0.00741539	0.0147159	0.0512978	0.0995268	0.0948602	0.0135785	0.033902	0	0.0133522	0.00590515	0.042	0.154453	1.03717
TCGA-XF-A8HE-01A-11R-A36F-07	0.0718856	0	0.025872	0.2099	0	0.107984	0.0917451	0.065768	0.00705705	0	0.0326577	0.019713	0	0.0603225	0.108772	0.0492987	0.000778167	0.0172512	0.0464805	0	0	0.0845146	0.004	0.330528	0.94971
TCGA-DK-AA6Q-01A-11R-A39I-07	0.00092809	0	0.000813585	0.382726	0	0	0.125172	0.0656529	0.0148188	0	0.0227423	0.0143142	0.0286744	0.0069549	0.127778	0.0400987	0.0967679	0	0.072558	0	0	0	0.001	0.451477	0.891978
TCGA-UY-A78N-01A-12R-A33J-07	0.000384865	0.0310739	0.0050453	0.0802844	0	0.157603	0	0.0576529	0.00117237	0	0	0.0935645	0.0208342	0	0.0141861	0.161075	0.118544	0.100429	0.14884	0	0.00930984	0	0.351	0.0327228	1.06123
TCGA-DK-AA75-01A-11R-A39I-07	0.0289243	0.0753426	0.00081169	0.108918	0	0.123907	0	0.00987304	0	0.0664683	0	0.0246768	0.033217	0.182341	0.0555161	0	0.0547144	0	0.212708	0	0	0.022582	0.761	-0.0119737	1.08257
TCGA-ZF-AA5P-01A-11R-A39I-07	0.357294	0	0.131482	0.0961262	0	0.0605165	0	0.0232361	0	0	0	0.0307191	0	0.00330968	0.135548	0.0701679	0	0.0406944	0.0423604	0.00854616	0	0	0.001	0.472832	0.888049
TCGA-GC-A3WC-01A-31R-A22U-07	0.0389456	0.0268934	0.0157286	0.154061	0	0.0640971	0.119121	0.0495539	0.0339547	0	0.0155703	0	0	0.0986329	0.137184	0.0999874	0.0984782	0	0.0477918	0	0	0	0.01	0.23204	0.987921
TCGA-K4-A4AC-01A-21R-A26T-07	0	0.00125804	0.0040176	0.0667208	0	0.209499	0.0821215	0	0	0	0.0596107	0	0	0.217295	0.107351	0.228731	0.0115551	0	0	0.0106239	0	0.00121656	0.007	0.282016	0.974635
TCGA-FD-A3SL-01A-21R-A22U-07	0.0632006	0	0	0.0588067	0	0.11314	0	0.0304253	0	0	0	0.0121935	0	0.20853	0.142512	0.235472	0.0356332	0	0.100087	0	0	0	0.013	0.212617	1.00535
TCGA-K4-A5RH-01A-11R-A30C-07	0.00289799	0	0.0008128	0.461616	0	0	0.175268	0.0210738	0	0	0.0202474	0	0.00927659	0.00288813	0.0835025	0.212122	0	0	0.0102948	0	0	0	0.003	0.345434	0.950135
TCGA-FD-A5C1-01A-11R-A28M-07	0.0137091	0	0.0268297	0.182575	0	0.0939109	0.117392	0.0459407	0	0	0.00904911	0	0.010365	0.0999279	0.0912533	0.183461	0.0165557	0.082098	0.0200845	0	0	0.00684711	0.01	0.237557	0.987368
TCGA-BL-A13J-01A-11R-A277-07	0.0733856	0	0.0131115	0.0552087	0.00978625	0.0795642	0.0316522	0	0	0	0.0250786	0	0	0.291635	0.0769545	0.200239	0.00498303	0.0597229	0.0542279	0	0.0244508	0	0.73	-0.00946271	1.10237
TCGA-XF-AAN7-01A-11R-A42T-07	0.0583107	0	0.00901706	0.0747518	0	0.277049	0.0319761	0.0124391	0	0	0	0.0294511	0.0100345	0.146727	0.0783406	0.209891	0	0	0.0620118	0	0	0	0.098	0.10344	1.04315
TCGA-2F-A9KO-01A-11R-A38B-07	0.0908205	0	0.0275537	0.226417	0	0.172695	0.0753459	0.0502449	0.00998101	0	0	0.0512478	0	0.0362373	0.0735717	0.0917582	0.0259278	0.0123481	0.0558507	0	0	0	0.011	0.218863	1.00256
TCGA-DK-A3IM-01A-11R-A20F-07	0	0.00527434	0	0.0664269	0	0.0954613	0	0.0818548	0	0	0	0	0	0.580799	0.0498402	0.0391316	0	0.0140697	0	0.0466099	0	0.020532	0.008	0.260648	1.02474
TCGA-FD-A3SS-01A-12R-A22U-07	0.0655816	0	0.020429	0.0286499	0	0.181523	0	0.0441585	0	0	0.0577399	0	0	0.138468	0.0680712	0.181417	0	0.173158	0	0.00257716	0.0382266	0	0.04	0.156868	1.02544
TCGA-4Z-AA7N-01A-11R-A39I-07	0.289386	0.0976605	0.0134379	0.0712826	0	0.134532	0.0299311	0.0773742	0.0899414	0	0	0	0	0.107143	0.021776	0.034904	0.00995968	0.00960376	0.013067	0	0	0	0	0.524853	0.850401
TCGA-HQ-A2OE-01A-11R-A206-07	0.0534955	0	0.0705591	0.136557	0	0.0651791	0.0420386	0.0303579	0.0647765	0	0.0420064	0	0.02031	0.000384296	0.0241341	0.137885	0.145221	0.11417	0	0.0355568	0.00349022	0.0138781	0.047	0.149003	1.01643
TCGA-UY-A8OC-01A-11R-A36F-07	0	0.0327381	0.0318778	0.0070675	0	0.0367007	0	0.0533877	0.0261947	0	0.00226022	0	0	0.537899	0.0517631	0.0858515	0.101053	0	0.0332061	0	0	0	0	0.504495	0.867079
TCGA-GV-A3JV-01A-11R-A220-07	0.144084	0	0.0998973	0.179023	0	0.118829	0.078499	0.0586393	0.0410755	0.011273	0	0.00522191	0	0.0432375	0.0719055	0.0699233	0.0381764	0	0.0402144	0	0	0	0.002	0.35685	0.937981
TCGA-XF-A9T8-01A-11R-A39I-07	0.00154279	0	0.00117073	0.212047	0	0.119307	0.0855334	0.0389843	0	0	0.0391131	0.018154	0	0.117233	0.0902248	0.127876	0.000706247	0.0488071	0.0244563	0	0.0112139	0.0636304	0.002	0.38527	0.923801
TCGA-KQ-A41S-01A-12R-A33J-07	0.0551165	0	0	0.0738245	0	0.246232	0.00730196	0.0139414	0	0	0	0.0443002	0.0320784	0.0463589	0.03725	0.306847	0.0116034	0.0281492	0.0812898	0	0	0.0157068	0.392	0.0266421	1.06774
TCGA-CU-A3YL-01A-11R-A22U-07	0.0322224	0	0.0181541	0.255423	0	0.161549	0.0253777	0.0865672	0.036073	0	0.00282572	0.0116296	0.0156731	0.0229471	0.114181	0.0840101	0.076427	0.0127896	0.0441508	0	0	0	0.396	0.0258363	1.09265
TCGA-E7-A7XN-01A-11R-A352-07	0	0	0.00253291	0.377058	0	0	0.177625	0.0281979	0.0230874	0	0.0879576	0	0.0109588	0	0.143371	0.0574919	0.0582758	0.0124272	0.0210162	0	0	0	0.005	0.320701	0.967355
TCGA-DK-A2HX-01A-12R-A18C-07	0.0485998	0	0.00133612	0.0608428	0	0.163528	0.00532666	0.00570431	0.0589596	0	0	0.0553878	0.0192405	0.0306537	0.00423781	0.200318	0	0.125773	0.218739	0	0	0.0013529	0.158	0.078154	1.04644
TCGA-CF-A8HY-01A-11R-A36F-07	0	0.0726968	0.0116941	0.127253	0.0450883	0.124658	0	0	0	0	0.095438	0	0.0287372	0	0	0.014579	0.314447	0.118175	0.0126713	0.0345618	0	0	0.404	0.0247439	1.07407
TCGA-4Z-AA7W-01A-11R-A39I-07	0.0575636	0	0.0162732	0.353843	0	0	0.187078	0.0904556	0	0.0275147	0.00971054	0.0318522	0.00163949	0.00883271	0.0532595	0.0858034	0.0223283	0.0230678	0.0267115	0	0	0.00406596	0.029	0.180515	1.02903
TCGA-FD-A43U-01A-11R-A23W-07	0.0201251	0.0198875	0.00737992	0.0893961	0	0.0851741	0.0208852	0.00209907	0.0538937	0	0	0.0279432	0.026412	0.451907	0.0207108	0.123995	0.00777754	0	0.0424137	0	0	0	0.094	0.105737	1.07645
TCGA-BL-A0C8-01A-11R-A277-07	0.00826823	0	0.00330622	0.00915803	0	0.261287	0	0	0	0	0	0.0319112	0.0604245	0.337546	0.00239449	0.270094	0	0	0	0.00379783	0.00312385	0.00868825	0.452	0.0200426	1.11451
TCGA-BT-A0S7-01A-11R-A10U-07	0.122313	0	0	0.0774284	0	0.171656	0.0167273	0.0548876	0.0118566	0	0.0326026	0	0	0.149476	0.0297336	0.230855	0.060935	0.00138428	0.0144973	0.0108856	0	0.0147604	0.18	0.0698349	1.05472
TCGA-ZF-A9R3-01A-11R-A38B-07	0.00237105	0.0420508	0.0457657	0.0695455	0	0.185256	0	0.0473648	0.105502	0	0	0.0420168	0.0139502	0	0	0.0542049	0.180529	0.163553	0.0445184	0	0	0.00337206	0.256	0.0529956	1.0625
TCGA-4Z-AA89-01A-11R-A39I-07	0	0.0282017	0	0.162341	0	0.152566	0	0.180267	0	0	0	0.0132653	0.004824	0	0.174855	0.153783	0.0282289	0.0765957	0.0250726	0	0	0	0.481	0.0163069	1.11258
TCGA-GU-A42P-01A-11R-A23W-07	0.0962302	0	0	0.0558182	0	0.2465	0.0168712	0.0423039	0	0	0	0.00474171	0.0157993	0.221476	0	0	0	0.169432	0.130828	0	0	0	0.79	-0.0139596	1.09138
TCGA-FD-A3NA-01A-11R-A21D-07	0.002106	0	0.00155388	0.217098	0	0	0.199041	0.0023478	0.000481851	0	0.0356489	0.0140357	0.0128977	0.0996004	0.0772531	0.139924	0.0684698	0.0321028	0.0847039	0	0	0.012736	0.099	0.10265	1.03683
TCGA-XF-A9SL-01A-11R-A39I-07	0.243748	0	0.0551369	0.121343	0	0.0708466	0.037979	0.00643822	0.0601402	0	0	0.0291423	0.035314	0.0702397	0.00650438	0.136592	0	0.0112414	0.115334	0	0	0	0	0.490443	0.872734
TCGA-XF-AAN2-01A-11R-A42T-07	0.00224922	0	0.0032516	0.182497	0	0.123462	0.0874596	0.0878101	0.00533211	0	0.0940435	0.0154514	0.00374852	0.090394	0.101335	0.100744	0	0.0723621	0.0279885	0	0	0.00187169	0.007	0.290031	0.972946
TCGA-ZF-AA54-01A-11R-A39I-07	0.0044573	0.00210739	0.000203405	0.0773387	0	0.0839171	0.011869	0.0219176	0.0174176	0	0.0054206	0.010461	0	0.212181	0.0448692	0.473916	0.0039401	0	0.0299834	0	0	0	0	0.645918	0.775322
TCGA-GU-A766-01A-11R-A32O-07	0.00910368	0	0.00210047	0.154266	0	0.0216118	0.258699	0.0423077	0	0	0.0789384	0.0117009	0.0486256	0.0343192	0.183506	0.050045	0	0.101988	0	0	0	0.00278826	0.001	0.409819	0.916794
TCGA-FD-A6TD-01A-51R-A33J-07	0.0250167	0.00291229	0.00019229	0.130746	0	0.120282	0.0600771	0.0152958	0	0	0	0.0617099	0	0.12933	0.0870242	0.267748	0.0296529	0.0158495	0.0541641	0	0	0	0.104	0.0986021	1.04694
TCGA-FD-A3B4-01A-12R-A206-07	0.169732	0	0.0802029	0.142781	0	0.0885156	0.051718	0.0337528	0.0141855	0	0.0095498	0.00819469	0	0.136304	0.118826	0.105669	0	0.00279525	0.0361777	0	0	0.00159568	0.001	0.408776	0.912452
TCGA-DK-A1AB-01A-11R-A13Y-07	0.025414	0	0.0221996	0.0560221	0	0.181875	0.0496632	0.0204438	0.0257821	0	0.0139527	0	0	0.15442	0.149661	0.104452	0.030574	0.049253	0.103866	0	0	0.0124215	0.007	0.278933	0.971244
TCGA-BT-A20X-01A-11R-A16R-07	0.0155113	0	0.0768278	0.17118	0	0.0550419	0.177888	0.0215816	0.00250515	0	0.0539212	0	0.0162677	0.117281	0.120664	0.0816692	0.00512647	0.0454215	0.0384376	0	0	0.000674563	0.024	0.193641	1.00632
TCGA-GV-A3JW-01A-11R-A20F-07	0.0688023	0.0400773	0.0458312	0.0890063	0.0919031	0	0	0	0.0238676	0	0.0653828	0	0	0.169102	0	0.155526	0.0549105	0.0683551	0.127237	0	0	0	0.873	-0.0221527	1.08028
TCGA-UY-A9PB-01A-11R-A38B-07	0.0130651	0	0.063866	0.151889	0	0.16167	0.0920682	0.0360928	0.0187334	0	0.0548415	0.0019772	0.000883834	0.13904	0.0977467	0.128439	0.00618111	0	0.0335067	0	0	0	0.054	0.1414	1.02945
TCGA-FD-A6TI-01A-11R-A32O-07	0.0895581	0	0.0176655	0.166088	0	0.228433	0.0185049	0.054874	0	0	0	0.030377	0.0103277	0.0131144	0.039265	0.142958	0.0140434	0.0466034	0.0683919	0.0543043	0	0.00549193	0.636	-0.000734671	1.08693
TCGA-XF-AAML-01A-11R-A42T-07	0.0976853	0	0.0332283	0.215549	0	0.0616925	0.133931	0.0637953	0.0101464	0	0.0285024	0	0.0367427	0.0643843	0.0255342	0.0506271	0.00869426	0.0479448	0	0.0797415	0.0310623	0.0107388	0.112	0.094739	1.0439
TCGA-ZF-AA58-01A-12R-A42T-07	0.0241068	0	0.00671404	0.110306	0	0.0947777	0.0909399	0.0187879	0.0223397	0	0.0352523	0	0	0.250046	0.115836	0.213914	0	0	0	0.0150774	0	0.00190239	0.005	0.317314	0.958413
TCGA-FD-A3SP-01A-31R-A22U-07	0.0336175	0	0.00502574	0.069967	0	0.203607	0.0152959	0	0.00519549	0	0.0313622	0	0	0.32665	0.0653521	0.169773	0.0451623	0	0	0.0252608	0	0.00373068	0.008	0.270041	0.984532
TCGA-E7-A97Q-01A-11R-A38B-07	0.0814205	0	0.0707539	0.224638	0	0	0.0825473	0.015224	0.0225284	0	0	0.0474635	0.00626681	0.0308121	0.145661	0.145838	0.00720959	0.00849017	0.111146	0	0	0	0.199	0.0649052	1.0628
TCGA-YC-A9TC-01A-22R-A39I-07	0.0590544	0	0.0026114	0.168101	0	0.0670572	0	0.0406617	0.0236682	0	0	0.158759	0	0.190879	0.0192025	0.155173	0	0.00566304	0	0.109169	0	0	0.159	0.0775595	1.08079
TCGA-GV-A3QG-01A-11R-A220-07	0.219469	0	0.0526576	0.14165	0	0.0789056	0.0365532	0.0311462	0.0457315	0	0	0.0201619	0	0.182519	0.0872572	0.0760832	0	0	0.0263216	0	0	0.00154328	0.001	0.454416	0.889931
TCGA-K4-A6FZ-01A-11R-A31N-07	0.0474591	0	0.0050871	0.125252	0	0.154629	0	0.0346405	0.00505417	0	0	0	0.00432647	0.206317	0.0741327	0.0885715	0	0.0731443	0	0.133586	0	0.0477996	0.029	0.180327	1.01914
TCGA-KQ-A41R-01A-21R-A352-07	0	0.0275229	0.00153096	0.0495492	0	0.161531	0	0.0435625	0.0739984	0	0	0.0596295	0	0.0881953	0.0624018	0.186001	0	0.0975546	0.141959	0	0	0.00656341	0.701	-0.00628453	1.08232
TCGA-DK-AA6M-01A-11R-A39I-07	0.00615615	0	0.00175943	0.0398047	0	0.208717	0.00188563	0.000140644	0.0152983	0	0	0.0851517	0.0319581	0	0.0686096	0.188306	0.236913	0	0.108586	0	0	0.00671284	0.006	0.305898	0.956091
TCGA-ZF-AA52-01A-12R-A39I-07	0.0149547	0	0	0.0854958	0	0.0676533	0.0161839	0.00863539	0.0020039	0	0	0.0464014	0	0.348914	0.0372389	0.249278	0.0347555	0	0	0.0467261	0.0233231	0.0184365	0.131	0.0887098	1.08287
TCGA-K4-A5RJ-01A-11R-A28M-07	0.00270829	0	0.00122166	0.309156	0	0	0.090884	0.0362093	0.0413607	0.0093728	0	4.1087e-05	0.00350391	0.0266476	0.0869115	0.297493	0.0794369	0	0.0126867	0	0	0.002367	0.001	0.442946	0.895735
TCGA-HQ-A5ND-01A-11R-A26T-07	0	0.00849309	0.00318126	0.196752	0	0.169711	0.128307	0	0	0	0.0451778	0.0132264	0	0.0736379	0.202264	0.0499107	0	0.0536708	0.054493	0	0	0.00117543	0.036	0.165315	1.04559
TCGA-BT-A3PK-01A-21R-A220-07	0.0160225	0	0.0022419	0.0340047	0	0.0808369	0.0693239	0.0256248	0.010492	0	0.0242562	0	0	0.213173	0.0942955	0.0925597	0	0.169729	0	0.108879	0	0.0585607	0.01	0.229946	1.00369
TCGA-FD-A3N6-01A-11R-A21D-07	0	0.00786799	0.00462479	0.196712	0	0.0556706	0.00868314	0.115137	0	0	0.00413208	0	0.0240306	0.257111	0.25831	0	0.0263246	0	0	0.0173632	0.0240339	0	0.004	0.328172	0.971301
TCGA-UY-A78P-01A-12R-A36F-07	0.0116642	0.000577773	0.00453728	0.119152	0	0.0691836	0.0653371	0.0741809	0	0	0.0143152	0	0	0.307182	0.100283	0.129757	0.0282253	0	0.0622794	0	0	0.0133245	0.003	0.337563	0.948045
TCGA-CF-A9FL-01A-11R-A38B-07	0.0291136	0	0.0890653	0.0947067	0	0.0900086	0	0.063835	0.0155175	0	0	0	0.0163719	0.189057	0.0409168	0.13809	0.0410049	0	0.18608	0	0.00623323	0	0.331	0.0383339	1.06223
TCGA-CF-A9FM-01A-11R-A38B-07	0	0.000529863	0	0.092545	0	0.13717	0	0.00760351	0.0896336	0	0	0.0853784	0.0155231	0.0358196	0.0365877	0.0992606	0.0931123	0.199162	0	0.0671247	0	0.0405502	0.298	0.0442787	1.07791
TCGA-ZF-A9RD-01A-11R-A42T-07	0.0967986	0	0	0.135026	0	0.156605	0.12644	0.042597	0	0	0	0.0296808	0.00687593	0.0781646	0.119658	0.106144	0.0121077	0	0.0899024	0	0	0	0.015	0.208755	0.998977
TCGA-G2-AA3D-01A-11R-A39I-07	0.183787	0.0575278	0.0409702	0.165877	0	0.0350758	0.019133	0.0256484	0.120032	0	0	0.0275897	0.00980775	0.00674438	0	0.096613	0	0.155302	0.049559	0	0	0.00633301	0.627	0.000235507	1.09721
TCGA-DK-A2I2-01A-11R-A180-07	0	0.0485539	0	0.0516143	0	0.160189	0.00176051	0	0.00124624	0	0.0298644	0	0	0.184613	0.0417687	0.119943	0.125909	0	0	0.184664	0.000160109	0.0497136	0.006	0.296783	0.966069
TCGA-FD-A62S-01A-11R-A30C-07	0.0129847	0.0205095	0.0138692	0.0475909	0	0.249801	0	0	0.0187676	0	0	0.0157729	0	0.228297	0.0703479	0.127873	0.0954353	0.0257238	0.0730277	0	0	0	0.094	0.10583	1.04345
TCGA-MV-A51V-01A-11R-A26T-07	0.112988	0	0.0367677	0	0	0.360173	0	0.114347	0	0	0	0.0359923	0.00994398	0	0.049903	0.112199	0	0.075243	0	0.0924434	0	0	0.515	0.0127808	1.09139
TCGA-E5-A2PC-01A-11R-A206-07	0	0	0.000289074	0.213553	0	0.142353	0.122978	0.0427481	0.0105696	0	0	0.06968	0.0241915	0.0443167	0.130322	0.0890398	0.0334317	0.00344362	0.0730839	0	0	0	0.068	0.124651	1.04859
TCGA-DK-A3X2-01A-11R-A22U-07	0	0.0382963	0	0.162164	0	0	0	0.0566652	0	0	0	0	0.0135923	0.242705	0	0.249401	0	0.189221	0.0423511	0	0.00102981	0.00457314	0.512	0.0133901	1.09758
TCGA-GD-A76B-01A-11R-A32O-07	0.0112148	0.00706656	0.0749644	0.139728	0	0.048473	0.104363	0.0367129	0.187199	0	0.00358928	0.0258534	0.0147628	0.0152792	0.115474	0.0622747	0.131614	0.00906219	0	0.00916718	0.000569922	0.00263121	0.023	0.19561	1.01037
TCGA-GC-A6I1-01A-12R-A31N-07	0	0.0126771	0.0445052	0.179247	0	0.0810045	0.119351	0.0214832	0.0295093	0	0.041751	0.00094219	0	0.230466	0.0727788	0.139661	0.00081976	0	0	0.0224851	0	0.00331798	0.059	0.135089	1.03501
TCGA-BL-A13J-01B-04R-A277-07	0.0436893	0	0.00644422	0	0.0227811	0.17327	0.0411742	0.0311182	0	0	0.0246346	0	0	0.0103885	0.0525422	0.351631	0	0.122449	0.0527381	0	0.0671389	0	0.462	0.0189865	1.07067
TCGA-XF-A9SK-01A-11R-A42T-07	0.0203365	0	0.0413758	0.0483544	0	0.207402	0	0.0202852	0.0838392	0	0	0.0338238	0.0670233	0.00182135	0.0792063	0.22347	0.0283196	0.083653	0.0590054	0	0	0.00208334	0.023	0.196008	1.00136
TCGA-DK-A1AD-01A-11R-A13Y-07	0.16721	0	0.0141818	0.236344	0	0	0.0849762	0.0203685	0.0611148	0	0	0	0.0238382	0.0106992	0.197303	0.12145	0.0224479	0.0317535	0	0.00105872	0.00725304	0	0.008	0.27342	0.985619
TCGA-K4-A5RI-01A-11R-A28M-07	0	0.0101406	0.0012342	0.0131402	0	0.0900191	0	0.047798	0.0242921	0	0.0716166	0.0888984	0.0544278	0	0.00226507	0.113924	0.241276	0.0607067	0.179893	0	0.000367312	0	0.013	0.213302	0.994601
TCGA-FD-A3SQ-01A-21R-A22U-07	0.274334	0	0.122696	0.0326225	0	0.0604897	0.000627956	0.0328083	0.0248567	0	0.0189159	0.0174258	0	0.284498	0.0187274	0.0356328	0.0145949	0.00504967	0.0567202	0	0	0	0.001	0.443725	0.898307
TCGA-GV-A3QF-01A-31R-A22U-07	0	0.111256	0	0	0.14526	0	0.014746	0	0	0	0.101623	0	0.0654629	0.103431	0	9.44577e-06	0	0.231648	0	0.00587493	0.00381048	0.216879	0.332	0.0381379	1.0899
TCGA-E7-A7DV-01A-11R-A33J-07	0	0.00257524	0	0.0368011	0	0.123171	0.021244	0	0	0	0.0189884	0.00619631	0.0862289	0.209859	0.0848539	0.399187	0	0	0	0.00943384	0	0.0014616	0.002	0.356355	0.944772
TCGA-XF-AAN1-01A-31R-A42T-07	0.00653232	0.0348868	0.000433327	0.161489	0	0.191378	0	0.0732264	0.00939442	0	0	0	0.0440503	0.012315	0.0262606	0	0.166634	0.203478	0	0.0699218	0	0	0.319	0.0399018	1.07867
TCGA-DK-AA6P-01A-11R-A39I-07	0.110588	0	0.00597814	0.0869961	0	0.149361	0	0.0137635	0.0759785	0	0.0172384	0.0312506	0.00860692	0.163904	0.0181421	0.0625669	0.0483716	0.0552281	0.152026	0	0	0	0.389	0.0270835	1.0647
TCGA-CF-A47Y-01A-11R-A23W-07	0.0235608	0	0	0.174568	0	0.310923	0	0.0174572	0	0.0333733	0	0	0.0361906	0.0292315	0.037908	0.160854	0.0439883	0	0.111257	0	0.0206891	0	0.393	0.0264595	1.08042
TCGA-CF-A3MI-01A-11R-A20F-07	0.000246728	0.0264347	0.00778955	0.195199	0.0352252	0.0167791	0.0935134	0	0.0119395	0	0	0.0214238	0.0117137	0.155717	0.00682611	0.232335	0.0203392	0.0831128	0.0814053	0	0	0	0.339	0.0363378	1.06411
TCGA-G2-A2EL-01A-12R-A18C-07	0	0.0435065	0	0.142355	0	0	0.0940336	0.102848	0.00221855	0	0	0.0827209	0	0.228361	0.154071	0.00237351	0.0866047	0	0.0609066	0	0	0	0.963	-0.0332325	1.11286
TCGA-XF-AAMZ-01A-11R-A42T-07	0.380709	0	0.0247678	0.0572406	0	0.204274	0.00624476	0	0.111126	0	0	0	0.021745	0.0274953	0.0315437	0.119314	0	0.00267706	0	0.0047665	0	0.00809678	0.001	0.403063	0.923294
TCGA-DK-AA6L-01A-11R-A39I-07	0.0514889	0	0.0209271	0.0705756	0	0.0953924	0.0185632	0.0462866	0.0426168	0	0	0.0304873	0.00776112	0.23695	0.0473119	0.118176	0.179052	0	0.0344108	0	0	0	0.008	0.258568	0.979138
TCGA-XF-A9T4-01A-11R-A39I-07	0.00827142	0	0.0201211	0.117729	0	0.202462	0.0231739	0.0423125	0	0	0	0.0782363	0.000888112	0.123403	0.129616	0.10517	0.0696834	0.00796598	0	0.0435049	0.0145553	0.0129073	0.012	0.215351	1.00395
TCGA-K4-A6MB-01A-11R-A31N-07	0	0	0	0.0245711	0	0.104232	0.000860506	0.0248305	0.018767	0	0.0190188	0	0	0.505317	0.0216978	0.147268	0.0031751	0.0542695	0.0713971	0	0	0.0045962	0.119	0.0924436	1.1034
TCGA-UY-A8OB-01A-12R-A42T-07	0	0	0.00199483	0.277625	0	0.0947977	0.144081	0	0	0	0.0985957	0.0364161	0.0153053	0.101988	0.0429067	0.106732	0	0.0571816	0.0223754	0	0	0	0.042	0.154702	1.03957
TCGA-ZF-A9R5-01A-12R-A42T-07	0	0.0376656	0.014803	0.166921	0	0.340455	0.0327697	0.0500252	0.0405115	0	0.043052	0	0.0167077	0.0149811	0	0.0922458	0	0.0622766	0.0875859	0	0	0	0.109	0.0965308	1.06792
TCGA-CU-A3KJ-01A-11R-A21D-07	0	0	0.00363585	0.122317	0	0.214795	0.073045	0.0452667	0	0	0.0426695	0	0.00824152	0.158737	0.0728641	0.0799412	0.0347937	0.043817	0	0.0796181	0	0.0202578	0.333	0.037869	1.07524
TCGA-DK-AA6S-01A-21R-A39I-07	0	0	0.00293649	0.136565	0	0.197565	0.0793862	0.0868613	0.0385402	0	0	0	0	0.104031	0.164931	0.119246	0.037314	0	0.0318628	0	0	0.00076128	0.002	0.370384	0.933737
TCGA-E7-A85H-01A-11R-A352-07	0.106134	0	0.0460821	0.1555	0	0	0.0659538	0.0553152	0.0926713	0	0	0.0506985	0.00879835	0.084439	0.0952819	0.073752	0.115894	0	0.0494793	0	0	0	0.046	0.149772	1.02021
TCGA-G2-AA3C-01A-21R-A39I-07	0	0	0.000574056	0.0571823	0	0.0813062	0	0	0	0	0	0.0571337	0.180646	0	0.0124434	0.551952	0	0	0.058763	0	0	0	0.317	0.0403599	1.09532
TCGA-E7-A8O8-01A-11R-A36F-07	0	0.0178927	0.011451	0.10846	0	0.147312	0.0217216	0.0649003	0.00382425	0.0033774	0	0.127549	0	0.143429	0.0195849	0.0981626	0.0710128	0.0606008	0.100722	0	0	0	0.189	0.0677983	1.05979
TCGA-XF-A9SM-01A-11R-A42T-07	0.0121698	0	0.00198731	0.217756	0	0.105062	0.189452	0.0342723	0.00680531	0	0.0266162	0.000389615	0.00656153	0.0427739	0.0779115	0.213763	0.0156905	0	0.0436534	0	0	0.00513572	0.009	0.250227	0.9827
TCGA-DK-A3IN-01A-11R-A20F-07	0.0663121	0	0.039581	0.14733	0	0.221005	0.00560247	0.00112806	0.00597591	0	0	0.0207677	0.00996233	0.0109921	0.0390159	0.373046	0.0157817	0.00289143	0	0.0219828	0	0.0186253	0.031	0.17434	1.01622
TCGA-XF-A8HC-01A-11R-A36F-07	0	0.0586908	0	0.0879319	0	0.235162	0.00050674	0.0373377	0	0.0680309	0	0	0	0.189446	0	0.073756	0	0.0205378	0.209327	0	0	0.0192729	0.863	-0.0211219	1.09581
TCGA-ZF-AA4W-01A-12R-A38B-07	0	0.0246788	0.00131015	0.056939	0	0.0666894	0.0809622	0.0566608	0	0	0	0.140068	0	0.160436	0.149853	0	0	0.148339	0.0601633	0	0	0.0539009	0.048	0.148169	1.05159
TCGA-LC-A66R-01A-41R-A30C-07	0	0.00892678	0.0313656	0.19028	0	0.135295	0.153008	0.0245028	0.000757494	0	0.0946289	0	0.00342943	0.0509262	0.0751827	0.136187	0	0.0625431	0.0276011	0	0	0.00536551	0.166	0.0758669	1.06013
TCGA-E7-A8O7-01A-11R-A36F-07	0.0522888	0	0.0626588	0.104196	0	0.0760233	0	0.0431613	0.096695	0.00815809	0	0	0.00509393	0.0122565	0.00511244	0.0517654	0.194068	0.126644	0	0.123401	0	0.0384765	0.031	0.174527	1.00942
TCGA-LT-A8JT-01A-11R-A36F-07	0.0045326	0.0261389	0.0360104	0.138127	0	0.123945	0.0297035	0.165838	0.053778	0	0.0175365	0	0.00145294	0.0115211	0.148029	0.132274	0.0386757	0.0318515	0.0405857	0	0	0	0.133	0.0870867	1.06498
TCGA-FJ-A3Z9-01A-11R-A26T-07	0.0065371	0	0.0143817	0.0139115	0.152673	0.0487892	0	0	0.0266628	0	0	0.082954	0.0148292	0.325614	0.00306586	0.0365523	0.0976482	0.102843	0.073538	0	0	0	0.325	0.0394926	1.08184
TCGA-DK-A1AC-01A-11R-A13Y-07	0.0871959	0	0.0893175	0.187284	0	0.14713	0.0769396	0.057604	0.0231263	0	0.00152606	0	0.00677209	0.103244	0.0527769	0.101997	0.00803989	0	0	0.0359459	0.0210997	0	0.006	0.305215	0.959841
TCGA-C4-A0F1-01A-11R-A034-07	0.0259872	0	0.061055	0.0180634	0	0.167712	0	0.032024	0.0045142	0	0	0.0567047	0	0.0970143	0.15371	0.107083	0.0849437	0.0154248	0	0.132316	0.0215638	0.0218842	0.011	0.229436	0.996812
TCGA-G2-A2ES-01A-11R-A180-07	0	0.000200338	0.00189396	0.0873475	0	0.125533	0.150413	0.0181107	0.00648083	0	0.0395808	0.00801488	0	0.199892	0.0914257	0.154973	0	0.0784477	0.0098507	0	0.0234047	0.00443088	0.008	0.270266	0.976553
TCGA-XF-AAN4-01A-11R-A42T-07	0.0215316	0	0	0.0790879	0	0.0665049	0.0584777	0.0190048	0.00405023	0.0096349	0	0.038008	0.0750314	0	0.148198	0.20626	0.0258229	0.0238782	0.190665	0	0.0338452	0	0.001	0.479032	0.879105
TCGA-4Z-AA83-01A-11R-A39I-07	0	0	0	0.0445072	0	0.0933064	0	0.0226569	0.0837786	0	0	0.0853873	0	0.210045	0.0439548	0.116164	0.0481127	0.164724	0	0.0447061	0	0.0426574	0.143	0.0836372	1.06574
TCGA-E7-A5KE-01A-11R-A28M-07	0.0431026	0	0	0.0441383	0.0703569	0	0	0	0.0300802	0	0.29381	0	0.0432967	0.0409594	0.0132378	0	0	0.242495	0	0.172728	0.00542883	0.000365942	0.821	-0.0164388	1.1402
TCGA-ZF-AA4V-01A-11R-A38B-07	0.00243175	0	0.0158072	0.255228	0	0.0670846	0.0951123	0.0540776	0.0224059	0.0594098	0	0.0480652	0	0.115956	0.0975493	0.0912357	0.0326106	0.00581783	0.0372087	0	0	0	0.01	0.241477	0.995657
TCGA-ZF-AA53-01A-11R-A39I-07	0.0123148	0	0.00261316	0.12281	0	0.101872	0.0466715	0.0440562	0.00110304	0	0	0.0628765	0.0252157	0.0838964	0.168448	0.201146	0.0950471	0	0.0151716	0	0.00753217	0.00922487	0.008	0.263146	0.982505
TCGA-ZF-A9RM-01A-11R-A38B-07	0.017441	0	0	0.157227	0	0.355098	0	0.0363301	0.00804118	0	0	0.10121	0.0354717	0.033341	0.0157374	0.103562	0.0369606	0.0478077	0.0503952	0	0.00137728	0	0.701	-0.00638336	1.11592
TCGA-BL-A13I-01A-11R-A13Y-07	0.0076975	0	0	0.0395339	0	0.168379	0.00719966	0.0446488	0.0337947	0	0	0.0102673	0.0317033	0.0267436	0.0240026	0.527103	0	0	0.0789266	0	0	0	0	0.605339	0.809197
TCGA-CU-A72E-01A-12R-A33J-07	0	0.0150885	0	0.0314501	0	0.148194	0	0.0226518	0.00511054	0	0	0.0278675	0	0.426456	0.030408	0.189878	0.0114559	0	0.0689397	0	0.0225	0	0.011	0.218696	1.0225
TCGA-2F-A9KR-01A-11R-A38B-07	0.0727037	0	0.0479145	0.117613	0	0.134299	0.0223408	0.152696	0	0	0.00903659	0.0710356	0.0249026	0.0543577	0.000475338	0.0445939	0.0330548	0.108569	0.0710245	0	0.0167177	0.0186648	0.31	0.0415266	1.06701
TCGA-E5-A4U1-01A-11R-A31N-07	0.0565029	0	0	0.0889413	0	0.230133	0	0.0221021	0	0	0.170368	0	0.0152226	0.0648258	0.00170179	0	0.137846	0.0460989	0.166257	0	0	0	0.823	-0.0165807	1.09336
TCGA-E7-A3Y1-01A-11R-A22U-07	0	0.0365144	0.0177838	0.146588	0	0.190474	0	0.117274	0.0264667	0.00988566	0	0.0921243	0.00293653	0	0.0332219	0.154703	0.0522644	0.00314835	0.116616	0	0	0	0.317	0.0404299	1.0791
TCGA-FD-A6TC-01A-21R-A33J-07	0	0.0158772	0.0283136	0.00496079	0	0.115623	0	0	0.00472474	0	0.025484	0	0	0.452061	0.00201154	0.227224	0	0.0406044	0	0.0744639	0	0.00865194	0.085	0.112331	1.09311
TCGA-FD-A5BV-01A-11R-A26T-07	0.0958273	0	0	0.107126	0	0.194706	0	0	0	0	0	0.0892531	0.0201782	0	0.0406899	0.340617	0	0	0.0870447	0	0.0245573	0	0.392	0.0266823	1.07213
TCGA-DK-A2I4-01A-11R-A21D-07	0.0808118	0	0.036324	0.173476	0	0.155905	0.0962768	0.0319208	0	0	0	0.0440753	0.0127412	0.040617	0.0745342	0.17495	0.0172964	0	0.054005	0	0	0.00706635	0.004	0.331804	0.945829
TCGA-UY-A78M-01A-21R-A352-07	0.0535011	0	0.00931086	0.0179566	0	0.0832961	0	0	0.043081	0	0	0.0412446	0	0.527023	0.0455827	0.0587085	0	0.0539536	0.0616466	0	0	0.00469483	0.179	0.069957	1.10947
TCGA-4Z-AA7R-01A-11R-A39I-07	0.0838799	0	0.0621689	0.0886768	0	0.0603737	0	0.0431407	0.0346205	0	0.0258848	0	0	0.168735	0.00689749	0.337024	0	0.0170176	0	0.0686949	0	0.00288625	0.025	0.190058	1.01295
TCGA-E7-A519-01A-11R-A26T-07	0	0.00567684	0.0924172	0.123563	0	0.16559	0.000221293	0	0.126761	0	0.0713335	0	0.0668352	0.172724	0	0.0608532	0.00172835	0.0969499	0.0136876	0	0	0.00165833	0.008	0.265136	0.97786
TCGA-DK-A3IU-01A-11R-A20F-07	0.147713	0	0.0164119	0.184909	0	0.149158	0.106012	0.0050018	0.0374601	0	0	0.00633056	0	0.106684	0.100936	0.0886289	0	0	0.0353882	0	0	0.015366	0	0.482869	0.876252
TCGA-FD-A3SM-01A-11R-A22U-07	0	0.00715535	0.0229047	0.0165425	0	0.147926	0	0.0443622	0	0.00112942	0	0.0187526	0	0.526368	0.0630872	0.0608172	0	0.0151838	0.075771	0	0	0	0.163	0.0765733	1.10598
TCGA-BL-A5ZZ-01A-31R-A30C-07	0.00719808	0	0.00106529	0.0101024	0	0.118002	0.0362803	0.00263659	0	0	0.0343187	0.0187454	0	0.453824	0.00178508	0.23162	0	0.018345	0	0.0621839	0	0.00389414	0.001	0.440554	0.906911
TCGA-FD-A62N-01A-11R-A30C-07	0.0420732	0	0.050711	0.240068	0	0.103867	0.093427	0.0213126	0.0182735	0	0	0.0107404	0.00609118	0.0569609	0.141323	0.113435	0.0396633	0	0.058242	0	0	0.00381299	0.031	0.1756	1.0172
TCGA-BT-A20J-01A-11R-A14Y-07	0.0322409	0	0	0.213123	0	0.14174	0.028775	0.0513753	0.0220251	0	0	0.0362787	0	0.123721	0.146157	0.133431	0.0239066	0	0.0460958	0	0	0.00113073	0.102	0.099257	1.05897
TCGA-DK-AA71-01A-31R-A39I-07	0.0262357	0	0.0101637	0.256048	0	0	0.0856835	0.0592285	0	0	0	0.0605725	0.00483886	0.155877	0.108663	0.149067	0	0.0099639	0.0736585	0	0	0	0.672	-0.00426786	1.09331
TCGA-KQ-A41O-01A-12R-A352-07	0	0	0.06584	0.60832	0	0	0	0.00280927	0	0	0.0528899	0.00451688	0.005423	0	0	0.140143	0	0.120058	0	0	0	0	0.425	0.022526	1.13771
TCGA-BL-A13I-01A-11R-A277-07	0.0101333	0	0.0024083	0.0451588	0	0.129749	0.0107704	0	0.031269	0	0.0226184	0	0.0226474	0.0955734	0.0272682	0.523745	0.00373163	0	0.0618733	0.013054	0	0	0	0.518731	0.855799
TCGA-E7-A677-01A-11R-A30C-07	0	0.0324662	0.0017544	0.162171	0	0	0.0422849	0.00784107	0.166538	0	0	0.0106482	0.0068802	0.0786356	0.0410506	0.00396566	0.176595	0.134544	0.134626	0	0	0	0.143	0.0836651	1.04667
TCGA-DK-A1A5-01A-11R-A13Y-07	0	0.00860009	0	0.131316	0	0.071566	0.0834109	0.085664	0.00509831	0	0.000915543	0.00201202	0	0.264035	0.0417505	0.0826964	0.105081	0.0845299	0.033325	0	0	0	0.032	0.171548	1.01969
TCGA-HQ-A5NE-01A-12R-A28M-07	0.0102715	0	0.00378375	0.0415089	0	0.115832	0.0125829	0.0780196	0.00161551	0	0.0969931	0	0	0.232211	0.00543443	0.0339487	0	0.188182	0	0.179617	0	0	0.062	0.1307	1.05019
TCGA-XF-AAMT-01A-11R-A42T-07	0.00252771	0.024344	0.00636436	0.0281172	0	0.0845086	0	0	0.0362574	0	0	0.0106449	0	0.348311	0.00874477	0.339362	0	0.00932664	0.0884267	0	0	0.0130645	0.004	0.328617	0.964801
TCGA-XF-A9SU-01A-31R-A39I-07	0.23188	0	0.172649	0.110348	0	0.00974784	0.0137298	0	0.0324202	0.0121151	0	0.00910152	0.00192053	0.087443	0.142016	0.11713	0	0	0.0562173	0	0	0.00328224	0.001	0.445197	0.89884
TCGA-CF-A47S-01A-11R-A23W-07	0	0.0102292	0.0324814	0.121884	0	0.0993847	0	0.0287852	0.149286	0	0	0.0392313	0.0326429	0.0353465	0.0896275	0	0.0971939	0.196976	0	0.0603465	0.00658399	0	0.072	0.121721	1.0517
TCGA-FD-A6TK-01A-42R-A33J-07	0.0273937	0	0.0292329	0.176102	0	0.0795924	0.183384	0.0342323	0.003787	0	0.00905435	0.00243696	0.00306802	0.0413902	0.112793	0.177147	0.0240206	0.0210035	0.072253	0	0	0.00310962	0.016	0.205755	0.997257
TCGA-E7-A5KF-01A-11R-A28M-07	0	0.0476743	0.0122657	0.0481313	0	0.210934	0	0	0.0965752	0	0.0871005	0	0.00746248	0.0150658	0	0.12302	0	0.228145	0	0.0921516	0.0101402	0.0213339	0.771	-0.0129732	1.09573
TCGA-UY-A78L-01A-12R-A33J-07	0	0.00748279	0.0105964	0.0486196	0	0.120425	0	0.0449462	0.015697	0	0	0.0296285	0	0.304883	0.0436406	0.188405	0.0365007	0.0396662	0.0150275	0	0	0.0944811	0.15	0.081228	1.07358
TCGA-S5-A6DX-01A-11R-A31N-07	0.15454	0	0.160966	0.16601	0	0	0.091454	0.0109942	0.0266016	0	0	0.0241811	0.0104924	0.0576244	0.109616	0.0791848	0.0319474	0	0.0717826	0	0	0.00460604	0.004	0.32261	0.956217
TCGA-XF-A8HI-01A-11R-A38B-07	0	0.0248182	0.0177858	0.0813846	0	0.276304	0.0112374	0.0160795	0.0984662	0	0.0158184	0	0	0.0590333	0	0.0914234	0.0349822	0.142252	0	0.121015	0	0.0093998	0.192	0.0665582	1.06534
TCGA-XF-A9T5-01A-11R-A42T-07	0.113268	0	0.0874678	0.140241	0	0.10485	0.068754	0.0442173	0.026358	0	0.00617272	0	0	0.149731	0.09262	0.0923804	0.0490673	0	0.0222109	0	0	0.00266276	0.002	0.384842	0.922868
TCGA-XF-A9SX-01A-21R-A39I-07	0.0562126	0	0.00237206	0.133678	0	0.15209	0.0782642	0.0392815	0.0535939	0	0	0.0572885	0	0.063484	0.0778454	0.191662	0.00650414	0.0163185	0.0692276	0	0	0.00217701	0.006	0.3018	0.959877
TCGA-G2-A2EK-01A-22R-A18C-07	0.0897255	0.107378	0.0132556	0.0637713	0	0.250328	0.00694532	0	0.107871	0	0	0.0483179	0.00274785	0.0540935	0	0.0497703	0.0512031	0.0749753	0.0796173	0	0	0	0.009	0.247648	0.98581
TCGA-XF-A8HD-01A-11R-A36F-07	0.204241	0	0.050086	0.207232	0	0.0113577	0.0782593	0.0528071	0.00649554	0	0.00150348	0.0766506	0.0108515	0.00957082	0.03308	0.0544039	0	0.131665	0.0674128	0	0	0.00438282	0.001	0.47104	0.881424
TCGA-GV-A3JX-01A-11R-A20F-07	0.0934676	0	0.0173083	0.143042	0	0.147756	0.0308991	0.0958116	0.0135938	0.014881	0.0228869	0	0	0.055292	0.0951756	0.203809	0.0205828	0.0193523	0.0261421	0	0	0	0.01	0.239885	0.987678
TCGA-H4-A2HQ-01A-11R-A180-07	0	0.00268021	0.00759913	0.0894392	0	0.222995	0.0307855	0.112155	0	0	0.0357031	0	0.00978457	0	0.150996	0.104336	0.0860574	0.139746	0.0077219	0	0	0	0.251	0.0547733	1.08917
TCGA-XF-A9SP-01A-11R-A39I-07	0.205529	0	0.120574	0.135886	0	0.0278406	0	0.0181462	0.0129118	0.00357033	0	0.0463614	0	0.0196189	0.054256	0.264104	0	0.0110935	0.0801081	0	0	0	0.001	0.413035	0.910972
TCGA-DK-A3IK-01A-32R-A21D-07	0.0163699	0.170796	0.0660664	0.137128	0	0.0704156	0.00218735	0.0501999	0	0.00818485	0	0.0165071	0.00602658	0.189532	0.134928	0.0859999	0.00346393	0	0.0421943	0	0	0	0.011	0.221532	1.00122
id	APC_co_inhibition	APC_co_stimulation	CCR	Check-point	Cytolytic_activity	HLA	Inflammation-promoting	MHC_class_I	Parainflammation	T_cell_co-inhibition	T_cell_co-stimulation	Type_I_IFN_Reponse	Type_II_IFN_Reponse
TCGA-GD-A3OP-11A-11R-A220-07	0.690983	0.52547	0.535154	0.53265	0.723087	0.885441	0.61948	0.993357	0.837345	0.485487	0.491729	0.774502	0.708941
TCGA-BT-A20Q-11A-11R-A14Y-07	0.550684	0.422008	0.419736	0.412073	0.520543	0.740001	0.398364	0.932285	0.662244	0.407623	0.341503	0.587438	0.663063
TCGA-GD-A2C5-11A-11R-A180-07	0.607211	0.517074	0.524987	0.540264	0.726403	0.85298	0.627745	0.971383	0.771844	0.512429	0.561022	0.66345	0.70106
TCGA-BT-A20N-11A-11R-A14Y-07	0.620619	0.526783	0.50811	0.498496	0.517441	0.800473	0.535474	0.937651	0.736461	0.48365	0.473451	0.656516	0.705795
TCGA-BT-A2LB-11A-11R-A18C-07	0.619389	0.550252	0.566865	0.532285	0.74889	0.84379	0.677502	0.970384	0.774431	0.532011	0.558753	0.634556	0.682502
TCGA-GC-A3BM-11A-11R-A22U-07	0.5503	0.527893	0.518163	0.492195	0.642911	0.834223	0.550891	0.966936	0.787514	0.4469	0.452668	0.642576	0.75016
TCGA-CU-A0YR-11A-13R-A10U-07	0.614034	0.49975	0.521803	0.517082	0.729185	0.843402	0.628313	0.96231	0.761683	0.489462	0.504461	0.663823	0.775017
TCGA-GC-A3WC-11A-11R-A22U-07	0.626589	0.486845	0.535971	0.545504	0.677867	0.873326	0.63278	0.975408	0.788425	0.51972	0.544883	0.646732	0.692163
TCGA-CU-A0YN-11A-11R-A10U-07	0.602302	0.471987	0.460291	0.433119	0.452563	0.755163	0.434181	0.929996	0.685	0.427546	0.40456	0.597853	0.687233
TCGA-BT-A20R-11A-11R-A16R-07	0.672364	0.539866	0.500732	0.467767	0.503422	0.783055	0.483053	0.967621	0.714898	0.425561	0.478782	0.607545	0.762384
TCGA-BT-A20U-11A-11R-A14Y-07	0.616585	0.556065	0.508519	0.523543	0.789738	0.832056	0.681363	0.973983	0.763474	0.523389	0.520184	0.658526	0.6114
TCGA-BT-A20W-11A-11R-A14Y-07	0.643487	0.564226	0.554504	0.572397	0.853432	0.862998	0.673252	0.982813	0.820907	0.541373	0.575245	0.68331	0.783938
TCGA-GD-A3OQ-11A-21R-A220-07	0.549005	0.502291	0.492241	0.474119	0.628415	0.80306	0.491534	0.952035	0.775221	0.43203	0.439544	0.646536	0.669515
TCGA-K4-A5RI-11A-11R-A28M-07	0.705104	0.552377	0.602666	0.625222	0.861434	0.915163	0.760768	0.985487	0.823958	0.63749	0.687169	0.69862	0.789781
TCGA-BL-A13J-11A-13R-A10U-07	0.632064	0.406998	0.453409	0.420401	0.470285	0.740712	0.380157	0.92812	0.665118	0.428832	0.372904	0.612766	0.694921
TCGA-K4-A54R-11A-11R-A26T-07	0.630904	0.529071	0.526377	0.516199	0.70715	0.824564	0.569241	0.969797	0.798984	0.505421	0.495648	0.630417	0.706785
TCGA-K4-A3WV-11A-21R-A22U-07	0.595524	0.459659	0.460356	0.451039	0.628418	0.817369	0.518887	0.953116	0.732123	0.417977	0.396469	0.627952	0.708227
TCGA-GC-A6I3-11A-11R-A31N-07	0.687759	0.547821	0.587155	0.638277	0.862795	0.892697	0.738522	0.978912	0.809817	0.636429	0.74146	0.692479	0.711017
TCGA-BT-A2LA-11A-11R-A18C-07	0.616865	0.513201	0.515571	0.506354	0.782816	0.850768	0.569709	0.960894	0.792889	0.47207	0.479887	0.613996	0.62658
TCGA-CF-A47X-01A-31R-A23W-07	0.524201	0.36242	0.424504	0.379912	0.428213	0.725544	0.450242	0.965287	0.720147	0.356714	0.366294	0.583107	0.619778
TCGA-ZF-AA51-01A-21R-A39I-07	0.671403	0.53521	0.542814	0.566987	0.749487	0.853044	0.702556	0.978171	0.824217	0.556966	0.604944	0.647518	0.691569
TCGA-BL-A0C8-01A-11R-A10U-07	0.530191	0.414537	0.451819	0.417912	0.474316	0.692712	0.393825	0.960242	0.745683	0.380646	0.312981	0.743534	0.680786
TCGA-BT-A42C-01A-11R-A23N-07	0.473467	0.412214	0.469005	0.407541	0.430647	0.667342	0.498088	0.940331	0.776457	0.340675	0.35481	0.668116	0.577026
TCGA-G2-A3IB-01A-11R-A20F-07	0.563706	0.442114	0.482962	0.454752	0.570698	0.731783	0.522944	0.988189	0.793727	0.461909	0.420467	0.739721	0.449943
TCGA-2F-A9KP-01A-11R-A38B-07	0.420383	0.41458	0.435921	0.417308	0.420044	0.674282	0.400494	0.93199	0.715576	0.319749	0.361159	0.510889	0.638219
TCGA-DK-A3IT-01A-31R-A20F-07	0.497062	0.459401	0.489632	0.464893	0.537909	0.776812	0.594983	0.974999	0.805523	0.438278	0.488202	0.707617	0.638263
TCGA-FD-A43P-01A-31R-A23W-07	0.742074	0.536269	0.535554	0.594499	0.908763	0.917752	0.800558	0.995033	0.806935	0.620969	0.628923	0.727978	0.65345
TCGA-DK-A3IV-01A-22R-A21D-07	0.695834	0.569502	0.53508	0.571507	0.711187	0.876954	0.694548	0.994732	0.841454	0.546474	0.61031	0.856482	0.631956
TCGA-2F-A9KW-01A-11R-A38B-07	0.684048	0.485613	0.507218	0.486043	0.502328	0.739553	0.466604	0.96964	0.773444	0.473572	0.418845	0.741918	0.611893
TCGA-GU-A762-01A-11R-A33J-07	0.851372	0.551278	0.556867	0.644428	0.966334	0.883353	0.818132	0.998887	0.840583	0.722929	0.641534	0.858682	0.582657
TCGA-XF-AAME-01A-12R-A42T-07	0.688455	0.564627	0.593981	0.601156	0.81428	0.903666	0.675548	0.98117	0.826634	0.603249	0.639748	0.704578	0.746363
TCGA-XF-AAN0-01A-11R-A42T-07	0.662462	0.512532	0.498285	0.529413	0.63826	0.846641	0.641415	0.977804	0.809375	0.522023	0.494854	0.696564	0.640414
TCGA-CF-A47W-01A-11R-A23W-07	0.558902	0.34932	0.410886	0.390983	0.544191	0.741594	0.449218	0.945316	0.717814	0.298346	0.338433	0.636592	0.640993
TCGA-GC-A3I6-01A-11R-A20F-07	0.695941	0.530789	0.513609	0.53702	0.836259	0.911037	0.660491	0.997345	0.840326	0.529575	0.500816	0.795139	0.533632
TCGA-FD-A6TA-01A-12R-A33J-07	0.704271	0.514757	0.513253	0.545573	0.627811	0.88329	0.655689	0.975422	0.825335	0.516345	0.556686	0.688144	0.607965
TCGA-DK-A1A7-01A-11R-A13Y-07	0.492497	0.441366	0.469563	0.447817	0.555541	0.77583	0.536385	0.929253	0.729941	0.434549	0.490272	0.553326	0.682334
TCGA-FD-A3SR-01A-11R-A22U-07	0.664228	0.526793	0.496684	0.534221	0.688514	0.873905	0.637751	0.991711	0.86676	0.530637	0.523785	0.865263	0.643237
TCGA-GU-AATP-01A-11R-A39I-07	0.722832	0.479465	0.507152	0.491232	0.687052	0.834307	0.626417	0.990476	0.823823	0.451405	0.466187	0.863852	0.551203
TCGA-DK-AA6X-01A-12R-A42T-07	0.641086	0.529168	0.497766	0.535349	0.561045	0.884509	0.579498	0.983918	0.828816	0.479983	0.511594	0.79495	0.677928
TCGA-XF-A9T3-01A-11R-A42T-07	0.747557	0.474015	0.528618	0.531344	0.863208	0.846783	0.719457	0.997092	0.833179	0.538044	0.544619	0.819476	0.664368
TCGA-PQ-A6FN-01A-11R-A31N-07	0.614877	0.461485	0.507424	0.487593	0.674449	0.780321	0.621243	0.967038	0.775423	0.464538	0.515922	0.68005	0.616623
TCGA-DK-A3WW-01A-22R-A23N-07	0.866748	0.561961	0.558951	0.616453	0.941612	0.922411	0.802391	0.997775	0.856294	0.714676	0.624232	0.861729	0.487903
TCGA-XF-AAMY-01A-11R-A42T-07	0.486032	0.413067	0.479698	0.429481	0.475198	0.753433	0.44828	0.952735	0.747565	0.412101	0.413049	0.558177	0.674042
TCGA-K4-A3WS-01A-11R-A22U-07	0.666038	0.496317	0.537157	0.531795	0.71261	0.843323	0.692789	0.993975	0.82954	0.516846	0.541977	0.707212	0.67565
TCGA-UY-A9PA-01A-11R-A38B-07	0.777157	0.495361	0.506705	0.517422	0.7943	0.845681	0.680045	0.997825	0.857909	0.545883	0.494667	0.898994	0.59997
TCGA-G2-AA3F-01A-12R-A42T-07	0.579046	0.428897	0.444008	0.435829	0.553224	0.718817	0.479366	0.928235	0.709596	0.395466	0.370204	0.594965	0.668892
TCGA-FJ-A871-01A-11R-A352-07	0.603934	0.497673	0.433143	0.448636	0.494657	0.735227	0.482687	0.970863	0.693295	0.389564	0.409407	0.626971	0.532379
TCGA-ZF-A9RN-01A-11R-A42T-07	0.79659	0.545671	0.488528	0.575096	0.886282	0.861182	0.760335	0.990059	0.712868	0.594664	0.594754	0.631536	0.515889
TCGA-GC-A3RB-01A-12R-A220-07	0.624623	0.494888	0.462468	0.461958	0.576717	0.753057	0.557322	0.981455	0.786501	0.429503	0.455719	0.703342	0.539502
TCGA-UY-A9PF-01A-11R-A38B-07	0.589231	0.508792	0.511693	0.484122	0.598052	0.770957	0.614646	0.980681	0.798278	0.48717	0.491966	0.682511	0.663649
TCGA-YC-A89H-01A-11R-A36F-07	0.598151	0.474233	0.496585	0.470392	0.717945	0.798354	0.643333	0.93109	0.754109	0.479104	0.477544	0.540149	0.639885
TCGA-XF-AAMQ-01A-11R-A42T-07	0.683357	0.519916	0.527598	0.564103	0.784738	0.825055	0.729102	0.995714	0.848053	0.549566	0.571106	0.769164	0.632146
TCGA-CF-A1HR-01A-11R-A13Y-07	0.622346	0.471073	0.486671	0.476225	0.656982	0.793147	0.572339	0.971922	0.798712	0.452588	0.447132	0.71966	0.685807
TCGA-E7-A3X6-01A-12R-A22U-07	0.690655	0.520254	0.510152	0.549713	0.799368	0.875676	0.725048	0.998723	0.850067	0.56205	0.56546	0.770539	0.603476
TCGA-DK-A6AW-01A-11R-A30C-07	0.588572	0.476199	0.465056	0.471676	0.636838	0.748807	0.56681	0.958045	0.740359	0.43413	0.435502	0.706696	0.607606
TCGA-GC-A3BM-01A-11R-A22U-07	0.587377	0.451948	0.457514	0.450032	0.52872	0.811426	0.568152	0.988922	0.794266	0.418699	0.423654	0.678696	0.58856
TCGA-GV-A6ZA-01A-12R-A33J-07	0.620202	0.460276	0.455444	0.482405	0.751476	0.859271	0.662673	0.996321	0.752276	0.463805	0.498303	0.683207	0.568385
TCGA-G2-A2EJ-01A-11R-A180-07	0.759764	0.532103	0.5431	0.534715	0.768892	0.718682	0.670361	0.997559	0.837843	0.520114	0.532596	0.898725	0.518028
TCGA-FD-A43N-01A-11R-A23W-07	0.619191	0.430332	0.519942	0.476524	0.631402	0.761375	0.561872	0.976286	0.808876	0.442041	0.471985	0.803099	0.717714
TCGA-UY-A8OD-01A-11R-A36F-07	0.546623	0.501596	0.509573	0.512575	0.698415	0.844409	0.632263	0.941078	0.768387	0.493395	0.53558	0.642329	0.694946
TCGA-2F-A9KT-01A-11R-A38B-07	0.463474	0.479108	0.4565	0.406631	0.480247	0.714068	0.429327	0.928433	0.700883	0.344999	0.383312	0.503843	0.578267
TCGA-BT-A20Q-01A-11R-A14Y-07	0.689278	0.546899	0.516977	0.557448	0.700994	0.875267	0.681447	0.991759	0.835397	0.512952	0.563077	0.759734	0.624419
TCGA-CU-A0YR-01A-12R-A10U-07	0.7342	0.536065	0.544218	0.531296	0.77109	0.85972	0.687851	0.988931	0.800175	0.582774	0.530838	0.66876	0.580378
TCGA-SY-A9G5-01A-11R-A38B-07	0.805758	0.553726	0.547035	0.599152	0.904179	0.889412	0.777068	0.996322	0.842727	0.632984	0.591725	0.82675	0.577431
TCGA-4Z-AA84-01A-11R-A39I-07	0.635135	0.461441	0.456362	0.455972	0.512844	0.680358	0.516446	0.945294	0.773555	0.454877	0.427048	0.734857	0.612026
TCGA-4Z-AA7Q-01A-11R-A39I-07	0.783636	0.511164	0.534265	0.595825	0.875593	0.851335	0.768426	0.995977	0.86717	0.634117	0.618656	0.844185	0.621372
TCGA-FD-A5BT-01A-11R-A26T-07	0.858132	0.575742	0.558433	0.627424	0.917155	0.914109	0.792319	0.992688	0.819508	0.68414	0.646926	0.831237	0.592995
TCGA-CF-A27C-01A-11R-A16R-07	0.540698	0.366057	0.370313	0.361617	0.519435	0.717228	0.426826	0.956689	0.722472	0.313758	0.323573	0.597811	0.547431
TCGA-E7-A6MF-01A-12R-A32O-07	0.548957	0.474217	0.432248	0.447126	0.521143	0.770178	0.456985	0.956811	0.709322	0.373758	0.392214	0.640105	0.645995
TCGA-FT-A61P-01A-11R-A30C-07	0.850171	0.512158	0.535899	0.548383	0.75132	0.912811	0.718124	0.999861	0.835621	0.570368	0.529568	0.720871	0.601952
TCGA-DK-AA77-01A-11R-A39I-07	0.639309	0.469466	0.472222	0.483808	0.669328	0.885901	0.672092	0.996171	0.835479	0.493901	0.468232	0.727506	0.62988
TCGA-ZF-AA5N-01A-11R-A42T-07	0.599689	0.456824	0.466407	0.442219	0.521416	0.758331	0.566429	0.981775	0.763264	0.416352	0.387519	0.744575	0.617972
TCGA-DK-AA6U-01A-11R-A39I-07	0.600411	0.392435	0.463065	0.438595	0.530977	0.700579	0.520918	0.97823	0.772193	0.429583	0.36794	0.761372	0.641269
TCGA-BT-A20O-01A-21R-A14Y-07	0.838887	0.621574	0.566871	0.669939	0.981057	0.916486	0.825206	0.997484	0.844334	0.766935	0.673724	0.805187	0.682215
TCGA-GD-A3OS-01A-12R-A220-07	0.481023	0.533159	0.477681	0.468459	0.496038	0.832448	0.544545	0.97653	0.728681	0.395847	0.482529	0.687368	0.480008
TCGA-XF-A9SZ-01A-11R-A39I-07	0.610183	0.507545	0.520189	0.498896	0.633595	0.874902	0.542943	0.970107	0.777024	0.481025	0.464942	0.605905	0.49752
TCGA-4Z-AA82-01A-11R-A39I-07	0.637833	0.561054	0.494855	0.509883	0.610279	0.839408	0.521177	0.992114	0.821419	0.430837	0.434024	0.746403	0.589875
TCGA-DK-AA76-01A-11R-A39I-07	0.472438	0.364476	0.396672	0.335661	0.301604	0.625265	0.322971	0.92983	0.691165	0.287188	0.291576	0.581534	0.598099
TCGA-DK-A3IL-01A-11R-A20F-07	0.472056	0.416526	0.44163	0.425581	0.44999	0.70081	0.478483	0.891236	0.713221	0.35207	0.40855	0.585076	0.596034
TCGA-E7-A678-01A-11R-A30C-07	0.582354	0.431892	0.429961	0.420321	0.674112	0.748823	0.527664	0.960187	0.733953	0.391293	0.469691	0.699758	0.627584
TCGA-ZF-A9R1-01A-11R-A39I-07	0.520171	0.439961	0.44385	0.427523	0.492076	0.740904	0.503236	0.929604	0.789143	0.394511	0.432754	0.641372	0.612074
TCGA-XF-A9SH-01A-11R-A39I-07	0.568553	0.526681	0.471534	0.47176	0.515151	0.769955	0.421045	0.929956	0.746738	0.425963	0.455756	0.581019	0.674375
TCGA-FD-A5BU-01A-31R-A26T-07	0.759594	0.520053	0.546502	0.552076	0.854484	0.851006	0.683273	0.992332	0.850229	0.597071	0.543243	0.771256	0.613949
TCGA-C4-A0F7-01A-11R-A084-07	0.507461	0.511142	0.470232	0.454635	0.470014	0.724728	0.476571	0.956377	0.741354	0.407972	0.408276	0.5847	0.661254
TCGA-C4-A0F0-01A-12R-A10U-07	0.699917	0.532108	0.526642	0.503968	0.729949	0.810678	0.649355	0.988605	0.785799	0.495158	0.510467	0.773834	0.59982
TCGA-FD-A3N5-01A-11R-A21D-07	0.692359	0.480353	0.529169	0.470154	0.741198	0.851072	0.643974	0.997369	0.811584	0.501041	0.488715	0.737786	0.546855
TCGA-ZF-AA5H-01A-11R-A39I-07	0.893475	0.501421	0.550295	0.586397	0.814514	0.866997	0.754917	0.998267	0.844125	0.597512	0.579994	0.83458	0.513154
TCGA-DK-A3WX-01A-22R-A22U-07	0.672741	0.5258	0.551971	0.544496	0.878319	0.80487	0.713666	0.996356	0.799157	0.545413	0.58556	0.677453	0.589012
TCGA-YF-AA3L-01A-11R-A38B-07	0.557679	0.490742	0.455189	0.463141	0.511164	0.792193	0.400172	0.932671	0.717427	0.403675	0.464822	0.623789	0.646568
TCGA-BT-A2LA-01A-11R-A18C-07	0.317267	0.431956	0.373724	0.352384	0.341482	0.681546	0.402838	0.980218	0.593942	0.25288	0.303541	0.560322	0.397663
TCGA-4Z-AA87-01A-11R-A39I-07	0.724735	0.463933	0.487718	0.512238	0.754579	0.82555	0.658391	0.96516	0.722478	0.557789	0.50964	0.540426	0.607046
TCGA-BT-A2LB-01A-11R-A18C-07	0.673085	0.507393	0.540681	0.52693	0.665252	0.830288	0.669058	0.956518	0.847136	0.485923	0.496412	0.81094	0.652519
TCGA-XF-A8HB-01A-11R-A36F-07	0.528006	0.400207	0.430918	0.407542	0.422257	0.77994	0.342578	0.968115	0.754308	0.3716	0.34703	0.682744	0.637163
TCGA-DK-A2I6-01A-12R-A18C-07	0.729452	0.426503	0.469216	0.458173	0.540086	0.749189	0.575025	0.964191	0.747556	0.449256	0.448221	0.530463	0.57541
TCGA-ZF-AA4X-01A-11R-A38B-07	0.608888	0.426293	0.454523	0.406386	0.347544	0.843242	0.420757	0.970073	0.74066	0.354249	0.375984	0.70986	0.579829
TCGA-BT-A20P-01A-11R-A14Y-07	0.552416	0.426019	0.426484	0.417643	0.391914	0.796815	0.416962	0.963882	0.777529	0.317718	0.340139	0.643571	0.488421
TCGA-BT-A20W-01A-21R-A14Y-07	0.570724	0.515682	0.507678	0.529394	0.683261	0.815925	0.633644	0.980555	0.777909	0.474757	0.532684	0.653369	0.704713
TCGA-FD-A5BX-01A-11R-A26T-07	0.695619	0.543906	0.524972	0.556189	0.830379	0.880538	0.628252	0.977363	0.768106	0.565584	0.526459	0.623683	0.744942
TCGA-BL-A13J-01A-11R-A10U-07	0.566313	0.456203	0.467128	0.451846	0.476796	0.77599	0.542104	0.960833	0.785182	0.465308	0.428137	0.664428	0.696509
TCGA-CF-A8HX-01A-11R-A36F-07	0.527441	0.449402	0.42951	0.432199	0.320999	0.711075	0.376711	0.888319	0.720619	0.35929	0.407213	0.632766	0.522991
TCGA-PQ-A6FI-01A-11R-A31N-07	0.650658	0.470758	0.502988	0.49577	0.762237	0.759993	0.679409	0.997699	0.797106	0.485446	0.523716	0.836476	0.515067
TCGA-FJ-A3Z7-01A-12R-A23N-07	0.709375	0.493113	0.526099	0.498181	0.597093	0.759362	0.561834	0.980479	0.732143	0.494645	0.46098	0.593301	0.709665
TCGA-E7-A7PW-01A-11R-A352-07	0.55241	0.328004	0.429615	0.390084	0.544418	0.746079	0.503095	0.949624	0.727218	0.334619	0.330291	0.658732	0.601827
TCGA-4Z-AA7S-01A-11R-A39I-07	0.441703	0.351281	0.438868	0.380483	0.43551	0.687986	0.423142	0.873357	0.720089	0.300125	0.368845	0.547149	0.654276
TCGA-CF-A3MH-01A-11R-A20F-07	0.506087	0.376579	0.428595	0.389208	0.380747	0.716163	0.398183	0.936102	0.758384	0.339329	0.332155	0.573789	0.534883
TCGA-DK-A6B2-01A-11R-A30C-07	0.671393	0.536108	0.50899	0.544951	0.696742	0.871906	0.658164	0.995209	0.843667	0.551743	0.554373	0.803524	0.739121
TCGA-4Z-AA86-01A-11R-A39I-07	0.799693	0.543113	0.588277	0.606488	0.936505	0.873813	0.784678	0.998482	0.849791	0.645694	0.612405	0.813946	0.546546
TCGA-BL-A0C8-01B-04R-A277-07	0.332312	0.234202	0.30829	0.269517	0.138311	0.459717	0.174979	0.832622	0.616247	0.260781	0.128083	0.631546	0.587953
TCGA-5N-A9KI-01A-31R-A42T-07	0.669305	0.497231	0.535781	0.496215	0.608968	0.842529	0.568979	0.989483	0.831305	0.464028	0.444444	0.834067	0.603293
TCGA-GU-AATO-01A-11R-A39I-07	0.648923	0.439829	0.503475	0.500595	0.742162	0.880047	0.660353	0.963217	0.784419	0.513697	0.529233	0.719229	0.485625
TCGA-CF-A9FH-01A-11R-A38B-07	0.666811	0.369547	0.433247	0.413954	0.348293	0.784623	0.437902	0.992578	0.814897	0.336563	0.333761	0.913435	0.518025
TCGA-FD-A6TG-01A-11R-A32O-07	0.608895	0.504861	0.479594	0.504296	0.654503	0.853492	0.595322	0.955986	0.793868	0.477068	0.516583	0.656126	0.685808
TCGA-4Z-AA7O-01A-31R-A39I-07	0.606458	0.509125	0.489712	0.507137	0.694979	0.822699	0.673075	0.991254	0.80324	0.47231	0.498383	0.664724	0.66221
TCGA-GV-A3QI-01A-11R-A220-07	0.524206	0.333579	0.38786	0.371436	0.37976	0.693494	0.377063	0.969289	0.653282	0.297409	0.273629	0.562095	0.57464
TCGA-DK-A6AV-01A-12R-A30C-07	0.536287	0.45025	0.484456	0.480149	0.633205	0.786456	0.625628	0.964396	0.762715	0.481916	0.510702	0.575315	0.618604
TCGA-DK-A1A3-01A-11R-A13Y-07	0.616399	0.502433	0.514044	0.520924	0.66059	0.859556	0.65368	0.963269	0.838062	0.541176	0.4896	0.748488	0.686496
TCGA-GD-A6C6-01A-21R-A31N-07	0.630772	0.400777	0.438212	0.463934	0.587514	0.79306	0.529384	0.969491	0.755853	0.377351	0.4548	0.789974	0.503801
TCGA-GC-A3RD-01A-12R-A22U-07	0.54043	0.417862	0.46383	0.407035	0.483165	0.756993	0.432152	0.95089	0.785779	0.370146	0.317538	0.672206	0.616799
TCGA-BT-A20R-01A-12R-A16R-07	0.66111	0.418087	0.481959	0.46545	0.629509	0.812216	0.539112	0.963259	0.815105	0.421939	0.402979	0.762672	0.675504
TCGA-XF-A9T0-01A-11R-A39I-07	0.544009	0.461474	0.485214	0.488563	0.695932	0.809106	0.645264	0.93522	0.728861	0.493506	0.500208	0.538569	0.746909
TCGA-YF-AA3M-01A-11R-A42T-07	0.669207	0.388213	0.464059	0.426387	0.542432	0.768209	0.444091	0.961156	0.771174	0.429942	0.404799	0.651502	0.624523
TCGA-4Z-AA7Y-01A-11R-A39I-07	0.558982	0.420959	0.441461	0.395412	0.399428	0.761677	0.379295	0.952351	0.772611	0.32465	0.326335	0.584699	0.637508
TCGA-FD-A62O-01A-11R-A30C-07	0.454334	0.426149	0.463002	0.414909	0.454883	0.662649	0.36315	0.943541	0.750319	0.355832	0.360256	0.583239	0.681578
TCGA-BL-A3JM-01A-12R-A21D-07	0.583262	0.405604	0.446935	0.461116	0.632637	0.787433	0.618246	0.98774	0.719616	0.522811	0.439017	0.698535	0.55341
TCGA-FJ-A3ZF-01A-11R-A23N-07	0.400452	0.310396	0.392534	0.352882	0.344079	0.657975	0.371491	0.952674	0.649753	0.320702	0.311772	0.494541	0.640983
TCGA-CU-A0YO-01A-11R-A10U-07	0.663202	0.502468	0.536598	0.504262	0.666766	0.885593	0.617378	0.990748	0.837335	0.484713	0.498041	0.685112	0.699877
TCGA-CF-A5UA-01A-11R-A28M-07	0.528862	0.375275	0.411787	0.388356	0.547539	0.743332	0.405161	0.941186	0.728031	0.364265	0.34988	0.622501	0.581392
TCGA-K4-AAQO-01A-11R-A38B-07	0.574355	0.491405	0.503733	0.509267	0.623473	0.842188	0.640905	0.976023	0.782535	0.463629	0.502097	0.645595	0.725758
TCGA-XF-AAMJ-01A-11R-A42T-07	0.643355	0.521237	0.512896	0.513285	0.622484	0.764672	0.599267	0.951315	0.803872	0.438218	0.487122	0.743528	0.645343
TCGA-GU-A763-01A-11R-A32O-07	0.59607	0.418854	0.423005	0.421075	0.589998	0.782453	0.534068	0.963244	0.735498	0.336428	0.356755	0.668844	0.558755
TCGA-G2-A2EC-01A-11R-A180-07	0.588148	0.501493	0.492261	0.521347	0.686071	0.82461	0.545374	0.965803	0.763903	0.456014	0.574674	0.635738	0.6993
TCGA-FD-A3B7-01A-31R-A20F-07	0.798448	0.630358	0.591509	0.63005	0.93762	0.838888	0.767338	0.996156	0.858012	0.663298	0.63604	0.803287	0.657212
TCGA-FD-A5C0-01A-11R-A28M-07	0.514375	0.464004	0.491291	0.454046	0.554395	0.762497	0.513335	0.933409	0.76027	0.431661	0.452203	0.667682	0.61699
TCGA-FD-A5BS-01A-21R-A26T-07	0.86833	0.627158	0.605551	0.674018	0.976573	0.912366	0.863391	0.995361	0.843344	0.742405	0.721443	0.84386	0.600376
TCGA-CU-A0YN-01A-21R-A10U-07	0.623566	0.537619	0.547168	0.528532	0.662238	0.819015	0.617534	0.965165	0.777458	0.50798	0.567776	0.711299	0.6186
TCGA-FD-A5BZ-01A-11R-A28M-07	0.578246	0.496572	0.499098	0.486786	0.461249	0.758691	0.501589	0.962598	0.806821	0.435455	0.450743	0.786836	0.620914
TCGA-UY-A9PE-01A-11R-A38B-07	0.525908	0.394728	0.453815	0.427215	0.464999	0.747868	0.528639	0.957813	0.763815	0.354226	0.394257	0.63418	0.683121
TCGA-GV-A40E-01A-12R-A23N-07	0.857512	0.57582	0.521205	0.51897	0.630748	0.781201	0.645428	0.992412	0.830278	0.498707	0.459758	0.835076	0.515445
TCGA-BT-A2LD-01A-12R-A20F-07	0.750918	0.443877	0.496802	0.488496	0.610217	0.795946	0.616197	0.989779	0.79084	0.523282	0.479131	0.823229	0.575188
TCGA-UY-A9PD-01A-11R-A38B-07	0.515435	0.440892	0.466471	0.449243	0.508007	0.7921	0.557617	0.9738	0.738635	0.42495	0.440911	0.61983	0.701931
TCGA-G2-AA3B-01A-11R-A39I-07	0.612144	0.433488	0.475745	0.483801	0.685189	0.866839	0.642982	0.994808	0.773801	0.47307	0.501112	0.71138	0.640528
TCGA-K4-A54R-01A-11R-A26T-07	0.804358	0.469084	0.530759	0.569916	0.921134	0.839691	0.765823	0.995458	0.817382	0.613545	0.568224	0.771257	0.566332
TCGA-DK-A1AA-01A-11R-A13Y-07	0.598064	0.413399	0.464373	0.425367	0.545345	0.749601	0.480933	0.962753	0.79461	0.381172	0.37611	0.676841	0.641788
TCGA-CU-A5W6-01A-11R-A28M-07	0.587485	0.396781	0.476803	0.432918	0.521247	0.768651	0.540215	0.952373	0.826184	0.394349	0.414521	0.794319	0.612648
TCGA-DK-AA6R-01A-11R-A42T-07	0.779544	0.449693	0.518632	0.503441	0.7447	0.753504	0.681795	0.987072	0.842942	0.511508	0.466546	0.85416	0.51551
TCGA-BT-A3PH-01A-11R-A220-07	0.476702	0.437485	0.466317	0.39886	0.504097	0.674824	0.411226	0.899282	0.720063	0.400377	0.359295	0.567848	0.625062
TCGA-BL-A13I-01B-04R-A277-07	0.743833	0.560181	0.473174	0.53638	0.625294	0.804636	0.573513	0.97258	0.752747	0.554051	0.517719	0.617051	0.588206
TCGA-CF-A3MF-01A-12R-A21D-07	0.470569	0.369873	0.430022	0.404442	0.458015	0.680429	0.42764	0.906631	0.686666	0.337473	0.348125	0.541371	0.587587
TCGA-CF-A47T-01A-11R-A23W-07	0.492818	0.366604	0.397869	0.359345	0.395534	0.609499	0.357054	0.912317	0.693816	0.295609	0.308983	0.56359	0.577121
TCGA-YC-A8S6-01A-31R-A38B-07	0.680072	0.560855	0.572119	0.562054	0.601651	0.847673	0.543719	0.97753	0.786421	0.518645	0.568225	0.600421	0.753924
TCGA-DK-A3IS-01A-21R-A21D-07	0.541373	0.432451	0.424105	0.441869	0.566773	0.842927	0.565378	0.991824	0.754398	0.407573	0.401056	0.624967	0.593033
TCGA-XF-A9SJ-01A-11R-A39I-07	0.803168	0.552187	0.521567	0.575509	0.855892	0.902647	0.752065	0.995476	0.813839	0.590919	0.550325	0.76412	0.518738
TCGA-DK-AA6T-01A-11R-A39I-07	0.701893	0.643949	0.492892	0.590339	0.806735	0.915611	0.691841	0.988556	0.724672	0.61488	0.593485	0.621245	0.600827
TCGA-BT-A20N-01A-11R-A14Y-07	0.460172	0.442208	0.44691	0.427236	0.528646	0.701987	0.503103	0.958035	0.736116	0.404296	0.411136	0.551644	0.615913
TCGA-C4-A0F6-01A-11R-A10U-07	0.521136	0.457284	0.464003	0.455064	0.611313	0.766674	0.532174	0.948799	0.710034	0.43991	0.421905	0.539417	0.600641
TCGA-CF-A7I0-01A-22R-A352-07	0.491351	0.438127	0.453378	0.427671	0.636857	0.700914	0.497911	0.931373	0.716154	0.379658	0.426021	0.562515	0.659875
TCGA-FD-A3B6-01A-21R-A20F-07	0.909048	0.517704	0.543775	0.574306	0.894051	0.921209	0.766743	0.994808	0.812369	0.648041	0.581295	0.79482	0.571276
TCGA-GC-A3YS-01A-11R-A23N-07	0.673448	0.480906	0.499419	0.510764	0.83138	0.821532	0.586764	0.985092	0.780847	0.535444	0.508459	0.684048	0.541646
TCGA-XF-A9T2-01A-11R-A42T-07	0.509475	0.456085	0.462319	0.443139	0.931191	0.725147	0.534201	0.965995	0.708153	0.376557	0.425636	0.6358	0.477258
TCGA-UY-A78O-01A-12R-A33J-07	0.554855	0.461382	0.458868	0.443599	0.415845	0.764715	0.498292	0.961789	0.745826	0.448146	0.423115	0.62003	0.609204
TCGA-GC-A3OO-01A-11R-A22U-07	0.634347	0.419878	0.492447	0.457554	0.523284	0.798731	0.494749	0.965136	0.812452	0.428441	0.447795	0.677606	0.715429
TCGA-E7-A6ME-01A-22R-A32O-07	0.628149	0.445446	0.489209	0.459669	0.703579	0.906827	0.617236	0.988994	0.762937	0.425509	0.42413	0.799763	0.616299
TCGA-XF-AAN5-01A-11R-A42T-07	0.762657	0.505132	0.537493	0.571008	0.903437	0.850771	0.771913	0.996119	0.833053	0.593894	0.547974	0.749444	0.60668
TCGA-FD-A3SN-01A-12R-A22U-07	0.674504	0.457402	0.506226	0.495396	0.736394	0.780025	0.643037	0.987777	0.809921	0.467016	0.454794	0.69781	0.57065
TCGA-ZF-A9R2-01A-11R-A39I-07	0.492787	0.346213	0.401307	0.379982	0.397333	0.661901	0.378891	0.94789	0.749954	0.303399	0.381379	0.565626	0.580822
TCGA-ZF-AA4T-01A-11R-A38B-07	0.63599	0.441745	0.479709	0.425963	0.379103	0.816528	0.497685	0.978885	0.752417	0.362215	0.361667	0.685057	0.664446
TCGA-E7-A4IJ-01A-31R-A26T-07	0.624421	0.472575	0.487941	0.493422	0.781866	0.821839	0.662101	0.98436	0.768239	0.476007	0.50054	0.754798	0.672819
TCGA-FD-A6TE-01A-12R-A33J-07	0.608151	0.425031	0.454713	0.456658	0.641875	0.84734	0.592897	0.992501	0.720436	0.457426	0.43323	0.587878	0.54546
TCGA-H4-A2HO-01A-11R-A180-07	0.476866	0.469595	0.481833	0.490986	0.663528	0.811972	0.515707	0.95591	0.735646	0.404877	0.505182	0.588073	0.658908
TCGA-FD-A6TB-01A-12R-A33J-07	0.642401	0.533931	0.547792	0.584234	0.849943	0.877813	0.76765	0.989831	0.848033	0.583722	0.597548	0.733166	0.697221
TCGA-XF-AAN3-01A-11R-A42T-07	0.663517	0.539738	0.501739	0.528196	0.541013	0.855515	0.528667	0.967459	0.815934	0.469533	0.506875	0.728959	0.58398
TCGA-XF-AAMH-01A-11R-A42T-07	0.517623	0.370314	0.457754	0.418156	0.691573	0.726638	0.543435	0.920238	0.740274	0.357983	0.409139	0.715203	0.514918
TCGA-FD-A3B8-01A-31R-A20F-07	0.8152	0.583984	0.609488	0.641333	0.943411	0.93536	0.807741	0.99871	0.872382	0.701361	0.663404	0.821427	0.718665
TCGA-XF-A9SY-01A-21R-A42T-07	0.911193	0.587237	0.592349	0.626395	0.955558	0.906079	0.808331	0.998228	0.842378	0.675142	0.617844	0.854333	0.57429
TCGA-CF-A9FF-01A-11R-A38B-07	0.570167	0.433102	0.497064	0.48395	0.571684	0.801408	0.582448	0.960404	0.781987	0.431241	0.48872	0.724044	0.650898
TCGA-XF-A9ST-01A-11R-A42T-07	0.541847	0.333421	0.407676	0.368764	0.367849	0.663365	0.362571	0.934298	0.618889	0.33571	0.280799	0.527174	0.497073
TCGA-DK-A6B5-01A-11R-A31N-07	0.657128	0.461235	0.49937	0.505289	0.583577	0.870673	0.632611	0.99148	0.823652	0.468001	0.495638	0.773086	0.536934
TCGA-GC-A3RC-01A-11R-A22U-07	0.721843	0.531557	0.536805	0.559199	0.865511	0.89368	0.71153	0.998583	0.826071	0.618177	0.575369	0.854438	0.557189
TCGA-GV-A3QK-01B-11R-A23N-07	0.65865	0.526222	0.522115	0.530355	0.698214	0.840472	0.663288	0.99012	0.789155	0.513995	0.571328	0.697978	0.64439
TCGA-GU-A764-01A-11R-A352-07	0.901832	0.497872	0.539102	0.576921	0.869501	0.869104	0.715411	0.979797	0.802996	0.597808	0.561026	0.711491	0.622436
TCGA-GU-A42R-01A-11R-A23N-07	0.527776	0.335087	0.396172	0.346215	0.448814	0.624413	0.408987	0.925909	0.758071	0.306619	0.325434	0.662049	0.598653
TCGA-DK-A6B6-01A-11R-A30C-07	0.673856	0.49427	0.491421	0.540272	0.82708	0.857377	0.696051	0.995621	0.803408	0.549351	0.554624	0.718761	0.615457
TCGA-R3-A69X-01A-22R-A30C-07	0.639562	0.534501	0.525891	0.531282	0.664866	0.861301	0.632509	0.98605	0.82841	0.520079	0.554015	0.689048	0.722274
TCGA-5N-A9KM-01A-11R-A42T-07	0.609771	0.490892	0.489141	0.508574	0.717303	0.831337	0.61094	0.9612	0.809253	0.532718	0.466427	0.783948	0.580011
TCGA-FD-A6TF-01A-52R-A32O-07	0.736381	0.461327	0.515687	0.4953	0.571654	0.787849	0.592796	0.946588	0.775348	0.503235	0.484051	0.705176	0.646748
TCGA-XF-AAMR-01A-31R-A42T-07	0.61049	0.523413	0.482524	0.494551	0.603088	0.808975	0.447507	0.96218	0.790271	0.467593	0.421361	0.629326	0.697967
TCGA-XF-A8HF-01A-11R-A36F-07	0.578114	0.493362	0.477427	0.49045	0.614725	0.824822	0.545754	0.960301	0.750909	0.448172	0.472521	0.597837	0.588139
TCGA-ZF-AA4U-01A-11R-A38B-07	0.558888	0.40999	0.396522	0.401596	0.497365	0.79424	0.460576	0.980612	0.746264	0.360732	0.382556	0.645278	0.596868
TCGA-DK-A3IQ-01A-31R-A32Y-07	0.58786	0.472213	0.466103	0.442732	0.487555	0.803192	0.380148	0.945407	0.755659	0.340331	0.407302	0.649855	0.622895
TCGA-E7-A4XJ-01A-11R-A26T-07	0.471809	0.400914	0.427078	0.376824	0.406031	0.683268	0.385388	0.936701	0.706237	0.345654	0.336073	0.559163	0.615656
TCGA-XF-A9T6-01A-11R-A42T-07	0.70778	0.458212	0.504567	0.500524	0.597483	0.832124	0.583104	0.983037	0.807049	0.48397	0.49736	0.806819	0.513186
TCGA-4Z-AA7M-01A-11R-A39I-07	0.544792	0.420531	0.425025	0.42099	0.446386	0.751916	0.481731	0.935732	0.712633	0.393897	0.353988	0.555701	0.68538
TCGA-ZF-AA56-01A-31R-A39I-07	0.666428	0.526645	0.552698	0.541891	0.672841	0.83782	0.640118	0.991419	0.849016	0.500543	0.547318	0.769488	0.65544
TCGA-XF-A8HH-01A-11R-A38B-07	0.589368	0.51754	0.475065	0.48077	0.556284	0.810696	0.52242	0.945057	0.791115	0.443706	0.456901	0.730751	0.661901
TCGA-C4-A0EZ-01A-21R-A24X-07	0.427811	0.310636	0.395806	0.380006	0.474368	0.663526	0.458801	0.896105	0.583053	0.33862	0.354389	0.515769	0.49505
TCGA-FD-A62P-01A-32R-A30C-07	0.655918	0.507196	0.536231	0.548135	0.765363	0.820018	0.720526	0.983297	0.82451	0.546641	0.550754	0.663119	0.656464
TCGA-CF-A47V-01A-11R-A23W-07	0.643779	0.440717	0.464054	0.472047	0.556723	0.809962	0.519983	0.974974	0.815759	0.38992	0.427561	0.806759	0.634996
TCGA-XF-A9SI-01A-11R-A39I-07	0.817858	0.581275	0.570554	0.651083	0.94738	0.935692	0.855878	0.996928	0.836784	0.712801	0.676945	0.835589	0.633112
TCGA-GU-A42Q-01A-11R-A23W-07	0.430456	0.436006	0.43344	0.39723	0.596964	0.73944	0.501161	0.982802	0.68492	0.333512	0.38164	0.497474	0.576733
TCGA-BT-A42F-01A-11R-A23W-07	0.757262	0.563956	0.572971	0.589044	0.894301	0.872538	0.784271	0.990915	0.830013	0.637229	0.630616	0.78122	0.600931
TCGA-ZF-A9RF-01A-11R-A38B-07	0.864313	0.524093	0.532479	0.585566	0.897004	0.927446	0.757852	0.994568	0.8007	0.691066	0.60589	0.764543	0.554882
TCGA-KQ-A41N-01A-11R-A33J-07	0.459359	0.354286	0.421002	0.365239	0.393994	0.65973	0.386178	0.943095	0.724521	0.344855	0.335823	0.613466	0.575635
TCGA-GD-A3OQ-01A-32R-A220-07	0.66689	0.485948	0.503105	0.459336	0.537163	0.730327	0.53702	0.985153	0.814839	0.421401	0.408999	0.710585	0.572828
TCGA-BT-A20U-01A-11R-A14Y-07	0.610167	0.528055	0.487299	0.504133	0.610913	0.828024	0.574236	0.983241	0.779371	0.463649	0.487751	0.611741	0.589894
TCGA-XF-A9SW-01A-11R-A42T-07	0.622473	0.478019	0.522562	0.511116	0.65255	0.863015	0.598471	0.965098	0.803754	0.476731	0.49264	0.769798	0.684202
TCGA-FD-A3B3-01A-12R-A206-07	0.80962	0.548672	0.583996	0.609031	0.930701	0.862245	0.789618	0.998089	0.841289	0.659362	0.618102	0.792326	0.669611
TCGA-ZF-A9RC-01A-11R-A38B-07	0.467371	0.465458	0.465351	0.436283	0.442686	0.715191	0.397767	0.917872	0.741934	0.365822	0.389541	0.584049	0.562183
TCGA-E7-A6MD-01A-41R-A352-07	0.630138	0.494338	0.499508	0.521502	0.640618	0.835632	0.619612	0.956668	0.79802	0.493908	0.578955	0.697273	0.705349
TCGA-E5-A4TZ-01A-11R-A31N-07	0.556513	0.411193	0.435985	0.408492	0.428968	0.720948	0.488058	0.944966	0.721531	0.428781	0.382416	0.710758	0.561384
TCGA-ZF-A9R4-01A-11R-A38B-07	0.638275	0.435576	0.465817	0.493013	0.748495	0.877214	0.670414	0.998304	0.779586	0.525496	0.478025	0.666743	0.594551
TCGA-GV-A3QH-01A-11R-A220-07	0.568567	0.367767	0.421328	0.368231	0.413864	0.694841	0.463607	0.987141	0.765068	0.331634	0.332966	0.777804	0.491881
TCGA-BT-A0YX-01A-11R-A10U-07	0.615214	0.570981	0.52196	0.547997	0.800794	0.818965	0.70908	0.981075	0.801848	0.568992	0.549911	0.638867	0.605081
TCGA-FT-A3EE-01A-11R-A206-07	0.658424	0.463029	0.496057	0.474419	0.481338	0.747413	0.433331	0.969231	0.751018	0.470601	0.417758	0.587796	0.625531
TCGA-ZF-A9RL-01A-11R-A38B-07	0.471712	0.327921	0.391827	0.368857	0.366267	0.720546	0.414637	0.928492	0.709447	0.33331	0.301037	0.584294	0.530147
TCGA-ZF-A9R9-01A-11R-A38B-07	0.650318	0.512812	0.503258	0.499203	0.525703	0.82414	0.561879	0.957611	0.806154	0.435881	0.489082	0.673847	0.689841
TCGA-ZF-A9RE-01A-11R-A38B-07	0.568822	0.479382	0.455192	0.452479	0.525433	0.770005	0.474512	0.976873	0.779731	0.345118	0.383418	0.735873	0.628359
TCGA-DK-A6B1-01A-12R-A30C-07	0.522025	0.421923	0.456319	0.414014	0.442851	0.88006	0.418318	0.967151	0.714873	0.344781	0.378061	0.610361	0.645939
TCGA-CF-A5U8-01A-11R-A28M-07	0.523188	0.420937	0.409017	0.372617	0.525796	0.711492	0.443454	0.932874	0.715849	0.280019	0.349791	0.624991	0.654931
TCGA-XF-AAMW-01A-11R-A42T-07	0.742874	0.55183	0.544023	0.54488	0.559301	0.842878	0.615959	0.992993	0.837594	0.515165	0.520555	0.859253	0.581884
TCGA-BT-A3PJ-01A-21R-A220-07	0.795779	0.479004	0.544962	0.537542	0.863299	0.873531	0.713416	0.998546	0.799575	0.59229	0.552086	0.754613	0.558853
TCGA-ZF-A9R7-01A-11R-A38B-07	0.760683	0.542544	0.519072	0.606314	0.882752	0.933682	0.820188	0.997307	0.821304	0.663871	0.634459	0.781857	0.603575
TCGA-FD-A3SO-01A-11R-A22U-07	0.720812	0.487152	0.529615	0.503325	0.657393	0.87886	0.652382	0.992974	0.802839	0.538949	0.513145	0.717416	0.600961
TCGA-E7-A97P-01A-11R-A38B-07	0.821017	0.574492	0.557912	0.607789	0.940349	0.906319	0.806254	0.998457	0.865616	0.639757	0.584254	0.833984	0.556542
TCGA-GU-A767-01A-11R-A32O-07	0.582396	0.421744	0.462805	0.431628	0.475042	0.769367	0.492331	0.944035	0.774875	0.360916	0.388583	0.740788	0.712983
TCGA-4Z-AA81-01A-11R-A39I-07	0.818425	0.534984	0.505473	0.548401	0.860498	0.901908	0.742626	0.999203	0.818304	0.586707	0.546775	0.77847	0.54977
TCGA-2F-A9KQ-01A-11R-A38B-07	0.424698	0.417897	0.434731	0.38781	0.401541	0.68351	0.32809	0.950752	0.747312	0.320823	0.301408	0.56393	0.597808
TCGA-SY-A9G0-01A-12R-A38B-07	0.58951	0.506541	0.520994	0.517935	0.625965	0.76301	0.573056	0.960003	0.771272	0.456738	0.51038	0.62881	0.76184
TCGA-GV-A40G-01A-11R-A23N-07	0.465554	0.388845	0.425008	0.367155	0.450124	0.739568	0.385824	0.901187	0.691781	0.27159	0.294209	0.57344	0.624917
TCGA-FD-A43Y-01A-21R-A26T-07	0.695478	0.516095	0.503452	0.52779	0.656563	0.853598	0.652047	0.996146	0.850983	0.491447	0.519984	0.821384	0.514992
TCGA-S5-AA26-01A-11R-A38B-07	0.478567	0.465363	0.396086	0.393186	0.349831	0.660985	0.355959	0.895268	0.702648	0.335953	0.355099	0.54545	0.511809
TCGA-BT-A42E-01A-11R-A23W-07	0.713571	0.564927	0.551784	0.606027	0.88893	0.829074	0.744186	0.990968	0.826957	0.636542	0.619074	0.824989	0.547665
TCGA-FD-A43X-01A-11R-A23W-07	0.582717	0.382865	0.398881	0.376627	0.437688	0.676505	0.361537	0.944463	0.721226	0.298691	0.323712	0.659454	0.604685
TCGA-ZF-AA4R-01A-11R-A38B-07	0.602717	0.483412	0.478206	0.491546	0.525414	0.794577	0.579648	0.985115	0.773965	0.428047	0.468075	0.684912	0.592956
TCGA-BT-A20T-01A-11R-A14Y-07	0.65668	0.506319	0.503213	0.527275	0.732585	0.901405	0.666163	0.994757	0.823919	0.501958	0.514757	0.725623	0.568763
TCGA-E7-A7DU-01A-11R-A32O-07	0.579296	0.376663	0.423775	0.409549	0.498252	0.695081	0.410398	0.951144	0.776231	0.354601	0.405133	0.778331	0.647078
TCGA-DK-A3WY-01A-11R-A22U-07	0.771113	0.611729	0.552094	0.667637	0.842647	0.92486	0.789079	0.990974	0.824139	0.690229	0.756408	0.795597	0.70859
TCGA-G2-A2EF-01A-12R-A18C-07	0.85919	0.501559	0.521604	0.589697	0.970199	0.832127	0.76582	0.997053	0.838102	0.668539	0.555117	0.866993	0.457232
TCGA-BT-A20V-01A-11R-A14Y-07	0.857315	0.531826	0.498872	0.534128	0.768959	0.778419	0.671652	0.993709	0.794431	0.514994	0.504517	0.722611	0.553523
TCGA-K4-A3WV-01A-11R-A22U-07	0.65584	0.465896	0.430815	0.433819	0.384888	0.681757	0.439453	0.948689	0.720354	0.352001	0.27873	0.662059	0.481688
TCGA-GU-AATQ-01A-11R-A39I-07	0.590842	0.470767	0.448573	0.481681	0.61987	0.815381	0.623122	0.981579	0.798022	0.434212	0.488834	0.706253	0.56746
TCGA-G2-A3VY-01A-11R-A22U-07	0.384528	0.336899	0.383685	0.344341	0.311869	0.726341	0.355354	0.918897	0.667525	0.277503	0.269531	0.511686	0.66494
TCGA-XF-AAN8-01A-11R-A42T-07	0.697867	0.639148	0.57768	0.579282	0.766604	0.868932	0.647275	0.972363	0.789845	0.56993	0.619689	0.696846	0.769433
TCGA-CU-A3QU-01A-11R-A22U-07	0.631417	0.426973	0.458498	0.404897	0.470563	0.883417	0.386947	0.975772	0.692552	0.369736	0.360957	0.599164	0.666983
TCGA-GD-A3OP-01A-21R-A220-07	0.595397	0.486138	0.491052	0.475513	0.619481	0.827635	0.578456	0.971662	0.808611	0.434605	0.459264	0.721503	0.722362
TCGA-KQ-A41P-01A-12R-A33J-07	0.576869	0.525921	0.483183	0.490597	0.606744	0.80906	0.560956	0.96093	0.785528	0.427811	0.475486	0.681147	0.6129
TCGA-UY-A9PH-01A-11R-A38B-07	0.769918	0.537679	0.549344	0.592174	0.878391	0.934111	0.77049	0.996676	0.856558	0.65685	0.611424	0.83553	0.647685
TCGA-FD-A5BY-01A-31R-A28M-07	0.671763	0.477144	0.504681	0.485902	0.742634	0.820837	0.605863	0.983449	0.795735	0.45975	0.456345	0.676515	0.551009
TCGA-K4-A3WU-01B-11R-A23N-07	0.594385	0.486137	0.538128	0.529531	0.669422	0.847105	0.634009	0.961002	0.804221	0.538982	0.538773	0.660955	0.694852
TCGA-FD-A3SJ-01A-12R-A22U-07	0.591404	0.437164	0.462581	0.445693	0.477762	0.795921	0.532941	0.941097	0.776465	0.427881	0.431079	0.683923	0.672414
TCGA-FD-A3B5-01A-11R-A20F-07	0.585473	0.426015	0.47676	0.433161	0.472863	0.75183	0.489717	0.980045	0.815812	0.408462	0.391199	0.752101	0.514995
TCGA-GC-A6I3-01A-11R-A31N-07	0.69322	0.441096	0.512246	0.553391	0.825622	0.886106	0.726429	0.989377	0.797311	0.576063	0.624858	0.75838	0.595816
TCGA-4Z-AA80-01A-11R-A39I-07	0.534339	0.433546	0.456679	0.447181	0.566754	0.758635	0.583201	0.982979	0.78025	0.416691	0.407827	0.740213	0.605389
TCGA-G2-A3IE-01A-11R-A20F-07	0.492678	0.416776	0.448962	0.432126	0.481672	0.743486	0.408853	0.940917	0.734036	0.394473	0.454246	0.555529	0.647488
TCGA-ZF-A9R0-01A-11R-A38B-07	0.640062	0.486889	0.478036	0.471194	0.559795	0.799386	0.607782	0.986511	0.77679	0.46144	0.491008	0.641275	0.628353
TCGA-FD-A43S-01A-21R-A23W-07	0.653224	0.555922	0.567483	0.601352	0.86855	0.896432	0.733504	0.969788	0.810535	0.578721	0.653448	0.710463	0.71492
TCGA-XF-A8HG-01A-11R-A36F-07	0.475743	0.403859	0.384385	0.38193	0.370748	0.69669	0.324612	0.846916	0.643461	0.395319	0.274215	0.477235	0.72659
TCGA-K4-A83P-01A-11R-A352-07	0.686756	0.605664	0.572989	0.623612	0.813306	0.905717	0.746456	0.975571	0.825976	0.598857	0.663619	0.638211	0.725507
TCGA-GD-A2C5-01A-12R-A180-07	0.593311	0.447454	0.47243	0.427444	0.48241	0.759133	0.418545	0.973491	0.784709	0.423026	0.383125	0.762656	0.694511
TCGA-XF-AAMX-01A-11R-A42T-07	0.507206	0.485051	0.422973	0.451967	0.485942	0.760516	0.479907	0.93147	0.719499	0.387463	0.439815	0.588957	0.61513
TCGA-DK-A1AE-01A-11R-A13Y-07	0.587658	0.432529	0.430715	0.483853	0.797629	0.743712	0.61422	0.984636	0.723106	0.460091	0.486853	0.641586	0.572288
TCGA-FJ-A3ZE-01A-11R-A23N-07	0.341428	0.441195	0.368861	0.353131	0.42018	0.63515	0.362968	0.909379	0.656034	0.292838	0.287564	0.644736	0.522072
TCGA-DK-A2I1-01A-11R-A180-07	0.627868	0.511456	0.521518	0.540979	0.70004	0.866141	0.668704	0.97642	0.796039	0.533943	0.530571	0.674812	0.717214
TCGA-DK-A6B0-01A-11R-A31N-07	0.570728	0.403988	0.423293	0.401147	0.522418	0.750986	0.40951	0.949455	0.745596	0.311393	0.341222	0.691381	0.605074
TCGA-FD-A5BR-01A-11R-A26T-07	0.596211	0.530888	0.537713	0.542653	0.606247	0.835053	0.592341	0.973182	0.804256	0.482768	0.575885	0.68868	0.690342
TCGA-KQ-A41Q-01A-11R-A33J-07	0.520081	0.379717	0.430631	0.39502	0.445621	0.730095	0.395594	0.939725	0.669506	0.313724	0.343709	0.570488	0.59003
TCGA-DK-A1AF-01A-11R-A13Y-07	0.709885	0.508806	0.588604	0.544652	0.820368	0.863837	0.697857	0.988349	0.839079	0.543227	0.55345	0.724519	0.807813
TCGA-LT-A5Z6-01A-11R-A28M-07	0.578226	0.467763	0.449653	0.472145	0.63249	0.807674	0.618502	0.963229	0.708029	0.469019	0.471538	0.561235	0.620779
TCGA-GC-A4ZW-01A-11R-A26T-07	0.676149	0.404728	0.438291	0.433521	0.618326	0.774426	0.562562	0.988614	0.698849	0.46642	0.437308	0.626223	0.648617
TCGA-K4-A4AB-01B-12R-A28M-07	0.62965	0.508855	0.514544	0.490172	0.583658	0.851705	0.526725	0.97517	0.792575	0.4334	0.442517	0.627946	0.615955
TCGA-DK-AA74-01A-11R-A39I-07	0.782414	0.570259	0.588323	0.635206	0.917338	0.922064	0.773997	0.995983	0.847125	0.667623	0.658175	0.799627	0.596031
TCGA-G2-A2EO-01A-11R-A180-07	0.62805	0.479092	0.512653	0.546431	0.860474	0.862189	0.734847	0.967094	0.805824	0.593888	0.568363	0.681071	0.579291
TCGA-DK-A1AG-01A-11R-A13Y-07	0.551092	0.441131	0.461362	0.433147	0.649305	0.754212	0.515559	0.963253	0.779654	0.383055	0.438841	0.654541	0.61961
TCGA-GV-A3JZ-01A-11R-A21D-07	0.75672	0.450541	0.482412	0.478013	0.598243	0.790364	0.55763	0.932751	0.74892	0.451701	0.424844	0.56869	0.551051
TCGA-XF-A9SV-01A-21R-A42T-07	0.495793	0.428856	0.452403	0.403996	0.532725	0.711979	0.44156	0.909485	0.773636	0.370624	0.392338	0.670086	0.596685
TCGA-UY-A78K-01A-11R-A33J-07	0.70586	0.512961	0.512686	0.58441	0.864326	0.847104	0.784706	0.986023	0.785357	0.620314	0.612545	0.716453	0.649996
TCGA-FD-A6TH-01A-11R-A32O-07	0.77987	0.407903	0.488972	0.474503	0.614814	0.794593	0.589175	0.982773	0.790723	0.50562	0.440319	0.801706	0.546554
TCGA-DK-AA6W-01A-12R-A39I-07	0.501017	0.470249	0.439713	0.479799	0.458534	0.815251	0.536591	0.937073	0.667781	0.463169	0.487639	0.574918	0.514984
TCGA-CF-A3MG-01A-11R-A20F-07	0.432984	0.386202	0.404699	0.336788	0.101947	0.614946	0.375383	0.911763	0.724244	0.29291	0.262802	0.582085	0.562945
TCGA-DK-A3X1-01A-12R-A22U-07	0.624758	0.415197	0.469015	0.469251	0.647212	0.769289	0.557714	0.964158	0.778001	0.45734	0.464469	0.622259	0.623828
TCGA-DK-A1A6-01A-11R-A13Y-07	0.718029	0.491554	0.525467	0.533011	0.839871	0.797333	0.692872	0.992763	0.817914	0.605424	0.520291	0.83424	0.51694
TCGA-XF-AAMG-01A-11R-A42T-07	0.614704	0.411214	0.455387	0.457469	0.506201	0.793123	0.514244	0.926918	0.711681	0.412488	0.439842	0.566229	0.613788
TCGA-E7-A541-01A-11R-A26T-07	0.673276	0.537785	0.506413	0.547007	0.853386	0.851331	0.718079	0.995894	0.820563	0.541428	0.543902	0.822116	0.687975
TCGA-XF-A8HE-01A-11R-A36F-07	0.731356	0.582396	0.549722	0.579837	0.826727	0.814803	0.757553	0.99584	0.843646	0.592196	0.600235	0.783364	0.591595
TCGA-DK-AA6Q-01A-11R-A39I-07	0.690439	0.566081	0.515824	0.569731	0.882417	0.878467	0.75194	0.997143	0.81508	0.579263	0.563879	0.761948	0.563164
TCGA-UY-A78N-01A-12R-A33J-07	0.448337	0.412928	0.413726	0.400839	0.484158	0.666889	0.422457	0.926185	0.689484	0.363135	0.358131	0.596354	0.618668
TCGA-DK-AA75-01A-11R-A39I-07	0.622519	0.302031	0.414011	0.360512	0.402445	0.663109	0.438528	0.896712	0.685565	0.339335	0.313964	0.616868	0.646275
TCGA-ZF-AA5P-01A-11R-A39I-07	0.647275	0.540285	0.566093	0.520147	0.636478	0.844491	0.653029	0.990642	0.816616	0.470634	0.513724	0.700055	0.761
TCGA-GC-A3WC-01A-31R-A22U-07	0.820238	0.558607	0.537304	0.59438	0.86504	0.917629	0.766852	0.998773	0.822237	0.638403	0.594887	0.755984	0.640376
TCGA-K4-A4AC-01A-21R-A26T-07	0.64211	0.473	0.523675	0.509062	0.74954	0.833731	0.666385	0.995839	0.838396	0.526822	0.53072	0.831803	0.571812
TCGA-FD-A3SL-01A-21R-A22U-07	0.657028	0.528839	0.499702	0.497152	0.583054	0.856383	0.630626	0.958901	0.807983	0.48479	0.462313	0.688464	0.694286
TCGA-K4-A5RH-01A-11R-A30C-07	0.874741	0.62127	0.54498	0.649857	0.972543	0.929583	0.814013	0.999848	0.820579	0.722375	0.611823	0.795607	0.649147
TCGA-FD-A5C1-01A-11R-A28M-07	0.831219	0.573097	0.572249	0.611954	0.819068	0.901986	0.765291	0.998292	0.849328	0.642173	0.603633	0.846873	0.60766
TCGA-BL-A13J-01A-11R-A277-07	0.537906	0.419615	0.429785	0.423968	0.470024	0.759675	0.475159	0.956968	0.773664	0.448258	0.379666	0.662475	0.681744
TCGA-XF-AAN7-01A-11R-A42T-07	0.602654	0.466434	0.447339	0.481376	0.684838	0.782878	0.547773	0.955948	0.727926	0.437903	0.452181	0.642279	0.492235
TCGA-2F-A9KO-01A-11R-A38B-07	0.7026	0.530725	0.526964	0.565386	0.857565	0.895889	0.781376	0.997801	0.85224	0.583252	0.588471	0.768521	0.609129
TCGA-DK-A3IM-01A-11R-A20F-07	0.481856	0.427062	0.465495	0.416589	0.478025	0.715396	0.489179	0.951352	0.7276	0.366356	0.401794	0.604031	0.509966
TCGA-FD-A3SS-01A-12R-A22U-07	0.677856	0.348473	0.456512	0.396769	0.403094	0.723937	0.461444	0.952241	0.743092	0.421616	0.330568	0.709627	0.56203
TCGA-4Z-AA7N-01A-11R-A39I-07	0.687734	0.61675	0.568188	0.656898	0.762704	0.924894	0.758617	0.984457	0.816549	0.636872	0.73403	0.651024	0.714437
TCGA-HQ-A2OE-01A-11R-A206-07	0.554214	0.436494	0.460663	0.45961	0.529782	0.716437	0.507044	0.925432	0.782582	0.431035	0.406032	0.614112	0.609632
TCGA-UY-A8OC-01A-11R-A36F-07	0.650094	0.524211	0.500419	0.473028	0.545998	0.783643	0.499304	0.952455	0.763567	0.421628	0.462177	0.64918	0.627304
TCGA-GV-A3JV-01A-11R-A220-07	0.632201	0.569995	0.509181	0.541059	0.704548	0.839496	0.678353	0.985752	0.790434	0.501054	0.529754	0.593251	0.673406
TCGA-XF-A9T8-01A-11R-A39I-07	0.811556	0.542714	0.560463	0.609339	0.916055	0.88943	0.780939	0.996333	0.826917	0.677058	0.599906	0.740542	0.578097
TCGA-KQ-A41S-01A-12R-A33J-07	0.600605	0.461119	0.481675	0.45203	0.58515	0.826037	0.508343	0.957127	0.742866	0.386054	0.394002	0.626523	0.685215
TCGA-CU-A3YL-01A-11R-A22U-07	0.598897	0.439383	0.453703	0.441188	0.6061	0.733372	0.555655	0.958269	0.742113	0.393709	0.430968	0.634879	0.610258
TCGA-E7-A7XN-01A-11R-A352-07	0.798297	0.59804	0.557329	0.631556	0.960494	0.91914	0.823719	0.999937	0.87483	0.702713	0.628035	0.894208	0.536254
TCGA-DK-A2HX-01A-12R-A18C-07	0.608065	0.552741	0.506338	0.496511	0.541666	0.777932	0.506264	0.979543	0.811378	0.444851	0.4511	0.767898	0.689913
TCGA-CF-A8HY-01A-11R-A36F-07	0.544463	0.445973	0.434144	0.414528	0.484669	0.737765	0.431871	0.931864	0.729633	0.345682	0.375653	0.570688	0.480176
TCGA-4Z-AA7W-01A-11R-A39I-07	0.809188	0.572925	0.558596	0.665672	0.974461	0.919236	0.847789	0.997357	0.84867	0.741975	0.666237	0.843138	0.567879
TCGA-FD-A43U-01A-11R-A23W-07	0.717041	0.528566	0.550699	0.58986	0.871125	0.892787	0.705411	0.973115	0.811341	0.587614	0.635047	0.683602	0.700573
TCGA-BL-A0C8-01A-11R-A277-07	0.488473	0.354769	0.407385	0.355367	0.378496	0.664371	0.340759	0.947699	0.737695	0.34408	0.218456	0.754368	0.688984
TCGA-BT-A0S7-01A-11R-A10U-07	0.470937	0.471271	0.456183	0.465684	0.534559	0.790591	0.5195	0.944642	0.711629	0.422968	0.449911	0.546422	0.678721
TCGA-ZF-A9R3-01A-11R-A38B-07	0.645099	0.519621	0.488658	0.501225	0.46702	0.813322	0.475803	0.981321	0.81755	0.48613	0.485565	0.850024	0.589651
TCGA-4Z-AA89-01A-11R-A39I-07	0.620027	0.442619	0.432276	0.430251	0.514446	0.796776	0.525522	0.98594	0.780844	0.414287	0.384776	0.693792	0.542761
TCGA-GU-A42P-01A-11R-A23W-07	0.499016	0.292238	0.402035	0.344663	0.229256	0.644187	0.405484	0.939586	0.686622	0.284497	0.294121	0.610198	0.669186
TCGA-FD-A3NA-01A-11R-A21D-07	0.6656	0.505597	0.539286	0.517641	0.746977	0.864427	0.651294	0.988434	0.841675	0.494073	0.498964	0.761035	0.614065
TCGA-XF-A9SL-01A-11R-A39I-07	0.64613	0.556592	0.55661	0.572624	0.725671	0.886476	0.670494	0.971234	0.788068	0.534559	0.602614	0.699029	0.749075
TCGA-XF-AAN2-01A-11R-A42T-07	0.80664	0.512197	0.498231	0.552597	0.855277	0.863341	0.736717	0.999064	0.839795	0.591396	0.526217	0.854287	0.521632
TCGA-ZF-AA54-01A-11R-A39I-07	0.795755	0.574064	0.512913	0.591028	0.749846	0.872487	0.648337	0.993209	0.806139	0.635271	0.567621	0.795859	0.586906
TCGA-GU-A766-01A-11R-A32O-07	0.915005	0.665328	0.619126	0.679036	0.96955	0.943914	0.840264	1	0.881275	0.697062	0.676284	0.89933	0.587049
TCGA-FD-A6TD-01A-51R-A33J-07	0.778724	0.518594	0.561709	0.58043	0.884477	0.908457	0.725716	0.993787	0.851682	0.595056	0.572083	0.811772	0.597165
TCGA-FD-A3B4-01A-12R-A206-07	0.725843	0.548408	0.561043	0.5702	0.912034	0.87149	0.749413	0.997017	0.844379	0.58731	0.582149	0.874843	0.618868
TCGA-DK-A1AB-01A-11R-A13Y-07	0.685466	0.527496	0.521955	0.551128	0.675277	0.869003	0.6452	0.992931	0.871879	0.513565	0.505059	0.808193	0.589518
TCGA-BT-A20X-01A-11R-A16R-07	0.591293	0.529326	0.512488	0.512657	0.655019	0.81441	0.630344	0.984726	0.805884	0.448673	0.521132	0.780609	0.637813
TCGA-GV-A3JW-01A-11R-A20F-07	0.409827	0.330185	0.377217	0.32812	0.361023	0.636163	0.350351	0.942572	0.690701	0.290345	0.261747	0.591099	0.593511
TCGA-UY-A9PB-01A-11R-A38B-07	0.83981	0.524172	0.565232	0.60404	0.907596	0.915099	0.79562	0.998685	0.840248	0.662234	0.60166	0.857056	0.594782
TCGA-FD-A6TI-01A-11R-A32O-07	0.504573	0.463802	0.487294	0.450057	0.576896	0.808712	0.562515	0.963705	0.783322	0.455133	0.37887	0.720156	0.680668
TCGA-XF-AAML-01A-11R-A42T-07	0.670012	0.389267	0.488822	0.478268	0.665379	0.940603	0.637041	0.997686	0.749294	0.48195	0.489822	0.662818	0.615614
TCGA-ZF-AA58-01A-12R-A42T-07	0.909922	0.60942	0.590338	0.655266	0.930316	0.901342	0.815754	0.999115	0.845446	0.703041	0.617917	0.889016	0.53063
TCGA-FD-A3SP-01A-31R-A22U-07	0.815149	0.580588	0.561463	0.593381	0.75095	0.884677	0.688654	0.995148	0.836624	0.600898	0.591737	0.762368	0.572535
TCGA-E7-A97Q-01A-11R-A38B-07	0.53031	0.504424	0.469439	0.449379	0.588833	0.813346	0.605075	0.98425	0.745956	0.416326	0.418666	0.637988	0.640688
TCGA-YC-A9TC-01A-22R-A39I-07	0.679922	0.439212	0.467621	0.451527	0.610077	0.747731	0.582646	0.982053	0.665548	0.463872	0.48667	0.559138	0.419598
TCGA-GV-A3QG-01A-11R-A220-07	0.754445	0.558802	0.554795	0.628308	0.897671	0.907985	0.782994	0.989978	0.86154	0.641694	0.673419	0.864013	0.669948
TCGA-K4-A6FZ-01A-11R-A31N-07	0.789847	0.520316	0.557652	0.540755	0.727473	0.859393	0.653554	0.994681	0.84999	0.520556	0.504117	0.805838	0.617405
TCGA-KQ-A41R-01A-21R-A352-07	0.535299	0.420427	0.445524	0.4229	0.443146	0.677103	0.423945	0.95208	0.780065	0.347171	0.422963	0.817299	0.626913
TCGA-DK-AA6M-01A-11R-A39I-07	0.769661	0.547117	0.548772	0.585583	0.855709	0.891159	0.692712	0.991231	0.844712	0.615268	0.595577	0.826956	0.571564
TCGA-ZF-AA52-01A-12R-A39I-07	0.665494	0.502538	0.541957	0.507532	0.697558	0.868197	0.590476	0.967782	0.785539	0.472833	0.497656	0.728916	0.580041
TCGA-K4-A5RJ-01A-11R-A28M-07	0.817517	0.550502	0.54003	0.648522	0.965115	0.93373	0.797496	0.999823	0.786134	0.738436	0.660582	0.699035	0.555081
TCGA-HQ-A5ND-01A-11R-A26T-07	0.601938	0.446409	0.469	0.441709	0.629661	0.74828	0.618857	0.995287	0.791419	0.384712	0.429011	0.624162	0.620076
TCGA-BT-A3PK-01A-21R-A220-07	0.709942	0.628585	0.56033	0.569857	0.669013	0.828078	0.668276	0.990772	0.827688	0.516616	0.511791	0.801061	0.657244
TCGA-FD-A3N6-01A-11R-A21D-07	0.568235	0.539442	0.502724	0.50387	0.729895	0.832316	0.667643	0.994635	0.783052	0.496741	0.518206	0.797389	0.550105
TCGA-UY-A78P-01A-12R-A36F-07	0.754446	0.555152	0.576648	0.597645	0.874558	0.903806	0.750312	0.996928	0.856915	0.608471	0.611348	0.833851	0.671735
TCGA-CF-A9FL-01A-11R-A38B-07	0.56213	0.409666	0.456119	0.422863	0.562958	0.749735	0.460228	0.940425	0.756278	0.37624	0.410795	0.624533	0.640924
TCGA-CF-A9FM-01A-11R-A38B-07	0.641671	0.467836	0.503605	0.47899	0.58852	0.778051	0.500774	0.965206	0.789531	0.413863	0.474713	0.691392	0.631178
TCGA-ZF-A9RD-01A-11R-A42T-07	0.781541	0.577849	0.593332	0.608962	0.897525	0.905801	0.78416	0.993798	0.833583	0.637443	0.620692	0.799504	0.622947
TCGA-G2-AA3D-01A-11R-A39I-07	0.551675	0.442524	0.449613	0.424618	0.409549	0.723135	0.467089	0.975356	0.771656	0.371574	0.398877	0.754769	0.624779
TCGA-DK-A2I2-01A-11R-A180-07	0.716715	0.559364	0.562359	0.555476	0.661698	0.880127	0.643366	0.986498	0.806321	0.537413	0.544336	0.700451	0.625683
TCGA-FD-A62S-01A-11R-A30C-07	0.677149	0.557569	0.541944	0.562651	0.620061	0.885751	0.629409	0.987628	0.836383	0.544088	0.57343	0.817852	0.631615
TCGA-MV-A51V-01A-11R-A26T-07	0.529048	0.410242	0.48073	0.381956	0.397664	0.731189	0.465444	0.952765	0.755331	0.263228	0.299351	0.557195	0.645854
TCGA-E5-A2PC-01A-11R-A206-07	0.639787	0.466102	0.449513	0.494444	0.738452	0.842514	0.652755	0.996839	0.800322	0.49353	0.484238	0.673003	0.48115
TCGA-DK-A3X2-01A-11R-A22U-07	0.489748	0.393189	0.396998	0.390798	0.368242	0.628502	0.385035	0.903713	0.739065	0.371402	0.334694	0.672923	0.553305
TCGA-GD-A76B-01A-11R-A32O-07	0.674073	0.511952	0.536695	0.545522	0.743374	0.920379	0.742146	0.998343	0.78457	0.544569	0.587295	0.679223	0.666708
TCGA-GC-A6I1-01A-12R-A31N-07	0.77086	0.583531	0.581924	0.627447	0.933587	0.923732	0.795363	0.996233	0.833529	0.665208	0.655844	0.826113	0.532599
TCGA-BL-A13J-01B-04R-A277-07	0.472121	0.306657	0.382488	0.353985	0.398897	0.674	0.43673	0.906837	0.700457	0.390457	0.332781	0.557247	0.670391
TCGA-XF-A9SK-01A-11R-A42T-07	0.663912	0.528123	0.513344	0.554729	0.621456	0.879927	0.640423	0.984892	0.841537	0.558169	0.529016	0.818051	0.561356
TCGA-DK-A1AD-01A-11R-A13Y-07	0.595792	0.39415	0.462176	0.458436	0.620737	0.797034	0.623167	0.983543	0.780483	0.458077	0.446686	0.687166	0.723829
TCGA-K4-A5RI-01A-11R-A28M-07	0.622262	0.434295	0.464054	0.487383	0.81728	0.779116	0.522995	0.948716	0.775617	0.436452	0.453635	0.650318	0.582234
TCGA-FD-A3SQ-01A-21R-A22U-07	0.647728	0.525566	0.52188	0.516202	0.568907	0.868687	0.565958	0.983072	0.841243	0.496609	0.484658	0.83796	0.650613
TCGA-GV-A3QF-01A-31R-A22U-07	0.490202	0.354867	0.424646	0.345928	0.31058	0.583793	0.353695	0.921418	0.720626	0.265237	0.300094	0.618349	0.634728
TCGA-E7-A7DV-01A-11R-A33J-07	0.782932	0.600093	0.535955	0.578419	0.72212	0.918545	0.640472	0.983019	0.842634	0.576852	0.524091	0.816992	0.599814
TCGA-XF-AAN1-01A-31R-A42T-07	0.580483	0.451476	0.447895	0.435464	0.5171	0.800754	0.494183	0.969562	0.788519	0.361313	0.396788	0.739627	0.631961
TCGA-DK-AA6P-01A-11R-A39I-07	0.520329	0.421375	0.414279	0.409871	0.449522	0.667439	0.405391	0.930241	0.688705	0.377198	0.408524	0.559584	0.629493
TCGA-CF-A47Y-01A-11R-A23W-07	0.527945	0.354261	0.397198	0.367445	0.489192	0.720716	0.404255	0.934016	0.705557	0.285138	0.352393	0.639895	0.645513
TCGA-CF-A3MI-01A-11R-A20F-07	0.572016	0.481759	0.466032	0.432002	0.533016	0.773025	0.502829	0.936137	0.761356	0.40215	0.412629	0.607452	0.671791
TCGA-G2-A2EL-01A-12R-A18C-07	0.446338	0.281067	0.356312	0.360863	0.531289	0.632477	0.524126	0.980701	0.623434	0.323094	0.336175	0.696223	0.429365
TCGA-XF-AAMZ-01A-11R-A42T-07	0.495539	0.500244	0.487138	0.500887	0.563639	0.79104	0.551004	0.93802	0.732235	0.448047	0.519137	0.546227	0.650939
TCGA-DK-AA6L-01A-11R-A39I-07	0.621149	0.450571	0.487045	0.492575	0.616262	0.867078	0.584315	0.988036	0.790325	0.488097	0.499128	0.627183	0.579942
TCGA-XF-A9T4-01A-11R-A39I-07	0.886966	0.565126	0.529922	0.547751	0.739902	0.834916	0.661937	0.996563	0.842315	0.517981	0.473252	0.736629	0.580501
TCGA-K4-A6MB-01A-11R-A31N-07	0.582398	0.398418	0.474162	0.449044	0.483274	0.719873	0.456412	0.962564	0.721638	0.430942	0.415545	0.554912	0.6145
TCGA-UY-A8OB-01A-12R-A42T-07	0.775115	0.500574	0.507534	0.525178	0.799156	0.902544	0.723374	0.999444	0.805377	0.553861	0.504161	0.795382	0.566334
TCGA-ZF-A9R5-01A-12R-A42T-07	0.590541	0.45475	0.418867	0.437663	0.609511	0.75053	0.509672	0.979656	0.74403	0.402159	0.486616	0.775975	0.588062
TCGA-CU-A3KJ-01A-11R-A21D-07	0.563296	0.469567	0.506682	0.479707	0.692907	0.810759	0.628977	0.988855	0.761471	0.477136	0.497464	0.644142	0.581763
TCGA-DK-AA6S-01A-21R-A39I-07	0.690265	0.572083	0.526402	0.565545	0.716692	0.854541	0.701364	0.993345	0.806662	0.538411	0.567301	0.715334	0.616746
TCGA-E7-A85H-01A-11R-A352-07	0.709515	0.491031	0.475419	0.526809	0.649404	0.823065	0.660259	0.976394	0.760983	0.517599	0.513439	0.66149	0.645888
TCGA-G2-AA3C-01A-21R-A39I-07	0.714332	0.550597	0.496659	0.544395	0.752664	0.847394	0.591124	0.977983	0.750111	0.571776	0.519884	0.707154	0.50535
TCGA-E7-A8O8-01A-11R-A36F-07	0.541143	0.436133	0.447535	0.430413	0.610285	0.765409	0.507679	0.968969	0.71433	0.404888	0.448238	0.604519	0.590976
TCGA-XF-A9SM-01A-11R-A42T-07	0.849573	0.551451	0.56092	0.646985	0.942382	0.902554	0.801715	0.99761	0.846163	0.72174	0.650231	0.843696	0.623848
TCGA-DK-A3IN-01A-11R-A20F-07	0.724012	0.508174	0.523952	0.522796	0.655232	0.859606	0.608629	0.987269	0.794928	0.536313	0.520292	0.66417	0.711568
TCGA-XF-A8HC-01A-11R-A36F-07	0.472382	0.415009	0.404961	0.332662	0.248653	0.672664	0.332233	0.955756	0.677266	0.235337	0.298282	0.653631	0.57714
TCGA-ZF-AA4W-01A-12R-A38B-07	0.584035	0.490781	0.491891	0.473071	0.750627	0.739786	0.638118	0.9927	0.810303	0.393254	0.459134	0.832119	0.599531
TCGA-LC-A66R-01A-41R-A30C-07	0.788215	0.502748	0.561431	0.585551	0.896084	0.893388	0.763986	0.997546	0.841404	0.59191	0.585002	0.838965	0.662239
TCGA-E7-A8O7-01A-11R-A36F-07	0.674526	0.489572	0.51478	0.494857	0.591977	0.823388	0.549108	0.983685	0.812633	0.457104	0.472942	0.755776	0.612866
TCGA-LT-A8JT-01A-11R-A36F-07	0.552008	0.410341	0.471953	0.445617	0.547431	0.792229	0.574503	0.976145	0.763105	0.43269	0.455309	0.612584	0.608159
TCGA-FJ-A3Z9-01A-11R-A26T-07	0.501415	0.416437	0.407001	0.377095	0.477445	0.630845	0.382998	0.938973	0.72843	0.327713	0.333126	0.61595	0.677032
TCGA-DK-A1AC-01A-11R-A13Y-07	0.753676	0.569279	0.513833	0.586187	0.825252	0.80352	0.701362	0.979101	0.755715	0.616017	0.545086	0.572805	0.585825
TCGA-C4-A0F1-01A-11R-A034-07	0.587291	0.506986	0.517779	0.504763	0.700992	0.799472	0.626787	0.992278	0.814392	0.45876	0.499297	0.738259	0.560048
TCGA-G2-A2ES-01A-11R-A180-07	0.717002	0.569334	0.546124	0.56016	0.745976	0.856237	0.68323	0.995573	0.844028	0.539498	0.571272	0.851456	0.562444
TCGA-XF-AAN4-01A-11R-A42T-07	0.850832	0.550284	0.563421	0.599398	0.865398	0.864162	0.724624	0.989889	0.854976	0.630894	0.574481	0.845241	0.747753
TCGA-4Z-AA83-01A-11R-A39I-07	0.67175	0.504077	0.522124	0.499669	0.642428	0.862398	0.520595	0.983924	0.830487	0.47033	0.499161	0.724468	0.5867
TCGA-E7-A5KE-01A-11R-A28M-07	0.417669	0.361255	0.40202	0.37074	0.317927	0.61321	0.355976	0.888766	0.662256	0.328447	0.323811	0.507068	0.614799
TCGA-ZF-AA4V-01A-11R-A38B-07	0.811736	0.5475	0.511112	0.551624	0.818179	0.869698	0.718431	0.974719	0.815527	0.558203	0.555524	0.739197	0.528516
TCGA-ZF-AA53-01A-11R-A39I-07	0.835412	0.528544	0.565675	0.580778	0.787619	0.883236	0.692304	0.991597	0.857742	0.602632	0.581148	0.819503	0.502021
TCGA-ZF-A9RM-01A-11R-A38B-07	0.558094	0.392079	0.406324	0.3777	0.350383	0.667545	0.316202	0.968859	0.712226	0.304297	0.318925	0.616333	0.610946
TCGA-BL-A13I-01A-11R-A13Y-07	0.747208	0.628788	0.547235	0.609236	0.802498	0.869722	0.664593	0.982945	0.782176	0.600046	0.624461	0.680735	0.631282
TCGA-CU-A72E-01A-12R-A33J-07	0.525021	0.544782	0.464272	0.468077	0.554682	0.76584	0.470904	0.94823	0.768557	0.384758	0.43538	0.644879	0.602402
TCGA-2F-A9KR-01A-11R-A38B-07	0.546873	0.451347	0.432679	0.438347	0.571864	0.801496	0.506827	0.983514	0.749961	0.353531	0.395276	0.654972	0.553936
TCGA-E5-A4U1-01A-11R-A31N-07	0.454004	0.465822	0.359143	0.380405	0.502793	0.642103	0.31717	0.922621	0.642752	0.317162	0.282734	0.607867	0.555805
TCGA-E7-A3Y1-01A-11R-A22U-07	0.591416	0.411671	0.427183	0.411751	0.597988	0.729843	0.46686	0.93206	0.733134	0.343141	0.407702	0.629552	0.662298
TCGA-FD-A6TC-01A-21R-A33J-07	0.535436	0.48753	0.477566	0.439522	0.50542	0.793722	0.450021	0.961119	0.780183	0.378444	0.395466	0.676412	0.574422
TCGA-FD-A5BV-01A-11R-A26T-07	0.490382	0.432786	0.464948	0.405695	0.461338	0.714729	0.399228	0.939263	0.711261	0.377539	0.428274	0.56068	0.630544
TCGA-DK-A2I4-01A-11R-A21D-07	0.930087	0.595598	0.583736	0.651069	0.951995	0.928112	0.817664	0.998988	0.894782	0.728223	0.638615	0.835	0.606305
TCGA-UY-A78M-01A-21R-A352-07	0.543677	0.445048	0.468371	0.409379	0.556094	0.735554	0.45782	0.940005	0.709924	0.407505	0.419779	0.558434	0.56215
TCGA-4Z-AA7R-01A-11R-A39I-07	0.577805	0.377252	0.437716	0.397436	0.305634	0.690727	0.413744	0.937104	0.716602	0.319781	0.370638	0.646676	0.51876
TCGA-E7-A519-01A-11R-A26T-07	0.671194	0.440737	0.501116	0.521522	0.718736	0.826708	0.596822	0.972787	0.779071	0.496165	0.607163	0.763969	0.529997
TCGA-DK-A3IU-01A-11R-A20F-07	0.891521	0.549014	0.569114	0.651121	0.943826	0.935885	0.842711	0.999064	0.845891	0.720347	0.670267	0.810872	0.672369
TCGA-FD-A3SM-01A-11R-A22U-07	0.560403	0.479302	0.459363	0.45164	0.538486	0.794532	0.489194	0.954302	0.787651	0.383378	0.419374	0.674005	0.620391
TCGA-BL-A5ZZ-01A-31R-A30C-07	0.698557	0.524628	0.551277	0.533224	0.866498	0.81018	0.600882	0.973134	0.757819	0.541976	0.521982	0.591136	0.592442
TCGA-FD-A62N-01A-11R-A30C-07	0.909786	0.615223	0.603305	0.678864	0.96411	0.952001	0.850636	0.997396	0.856171	0.746158	0.714018	0.852631	0.624306
TCGA-BT-A20J-01A-11R-A14Y-07	0.743681	0.497432	0.541494	0.581114	0.807559	0.863963	0.759223	0.981318	0.801428	0.590503	0.569601	0.673623	0.651166
TCGA-DK-AA71-01A-31R-A39I-07	0.58399	0.425887	0.440858	0.436425	0.610808	0.727247	0.557781	0.972903	0.772792	0.420141	0.403568	0.650555	0.617954
TCGA-KQ-A41O-01A-12R-A352-07	0.318654	0.32506	0.361974	0.279562	0	0.602783	0.303025	0.901158	0.657403	0.157728	0.211083	0.474787	0.578086
TCGA-BL-A13I-01A-11R-A277-07	0.695891	0.57465	0.485489	0.574882	0.681929	0.844635	0.553314	0.983098	0.765093	0.544619	0.586064	0.662608	0.621594
TCGA-E7-A677-01A-11R-A30C-07	0.692845	0.588913	0.503519	0.506567	0.634126	0.80298	0.551257	0.986993	0.800094	0.428319	0.428815	0.618838	0.570738
TCGA-DK-A1A5-01A-11R-A13Y-07	0.654057	0.463232	0.488325	0.480067	0.624621	0.88587	0.627306	0.996083	0.818963	0.500937	0.455492	0.662949	0.583619
TCGA-HQ-A5NE-01A-12R-A28M-07	0.753754	0.451464	0.553777	0.495321	0.548198	0.776682	0.56303	0.995123	0.849308	0.432817	0.467186	0.789012	0.657634
TCGA-XF-AAMT-01A-11R-A42T-07	0.703359	0.463941	0.518606	0.510461	0.753184	0.858018	0.594014	0.98605	0.82369	0.486609	0.508553	0.804653	0.530204
TCGA-XF-A9SU-01A-31R-A39I-07	0.603483	0.527715	0.526597	0.515252	0.731433	0.818933	0.639413	0.956061	0.784931	0.467405	0.531383	0.650691	0.656952
TCGA-CF-A47S-01A-11R-A23W-07	0.60749	0.469835	0.500326	0.469036	0.61482	0.762882	0.577105	0.978204	0.800502	0.385695	0.452629	0.735321	0.593358
TCGA-FD-A6TK-01A-42R-A33J-07	0.869115	0.588596	0.548881	0.600473	0.806126	0.886947	0.748089	0.998381	0.843196	0.619738	0.595909	0.794732	0.572661
TCGA-E7-A5KF-01A-11R-A28M-07	0.598449	0.359975	0.40805	0.39113	0.382887	0.714196	0.332783	0.963618	0.754029	0.331185	0.295664	0.730828	0.560372
TCGA-UY-A78L-01A-12R-A33J-07	0.669499	0.557778	0.511452	0.482011	0.490433	0.855865	0.489289	0.956507	0.777739	0.423099	0.488023	0.672171	0.493025
TCGA-S5-A6DX-01A-11R-A31N-07	0.665698	0.563889	0.521578	0.592774	0.803239	0.886433	0.74834	0.966741	0.782107	0.573899	0.615947	0.654591	0.644915
TCGA-XF-A8HI-01A-11R-A38B-07	0.586622	0.448444	0.461136	0.450784	0.482702	0.775331	0.462297	0.964098	0.768166	0.395725	0.453399	0.671661	0.611902
TCGA-XF-A9T5-01A-11R-A42T-07	0.744304	0.570165	0.534327	0.617764	0.881018	0.914996	0.786355	0.998204	0.836701	0.660602	0.644354	0.772864	0.564002
TCGA-XF-A9SX-01A-21R-A39I-07	0.835695	0.551859	0.569273	0.622161	0.843138	0.880924	0.757216	0.992566	0.8287	0.659986	0.651916	0.827858	0.550684
TCGA-G2-A2EK-01A-22R-A18C-07	0.501249	0.442617	0.474251	0.467405	0.507158	0.785642	0.518332	0.947523	0.752889	0.412829	0.48395	0.628465	0.677711
TCGA-XF-A8HD-01A-11R-A36F-07	0.842926	0.555018	0.529107	0.569499	0.920039	0.946452	0.772793	0.999431	0.848756	0.621936	0.562842	0.841043	0.496999
TCGA-GV-A3JX-01A-11R-A20F-07	0.670267	0.450181	0.509519	0.510234	0.799058	0.864782	0.672582	0.99689	0.828898	0.510974	0.482569	0.785129	0.543656
TCGA-H4-A2HQ-01A-11R-A180-07	0.592426	0.412936	0.412641	0.408857	0.464675	0.725669	0.502974	0.985514	0.783141	0.373756	0.387658	0.785622	0.490008
TCGA-XF-A9SP-01A-11R-A39I-07	0.614458	0.502029	0.514713	0.507321	0.666149	0.853147	0.589497	0.970706	0.807569	0.459067	0.478226	0.754759	0.704692
TCGA-DK-A3IK-01A-32R-A21D-07	0.510963	0.455491	0.46265	0.434369	0.527822	0.779614	0.567195	0.958204	0.765291	0.356811	0.408657	0.567078	0.670878
