# Supplementary material for: Tumour microenvironment landscape and immunotherapy response in bladder cancer decoded by stromal MOXD1 based on copper-related genes signature
Source: Front Oncol. 2022 Dec 22;12:1081091. doi: 10.3389/fonc.2022.1081091 (PMC9815449; doi:10.3389/fonc.2022.1081091)
Supplement: Supplementary file 8 [file Table_4.xlsx]

## Sheet: Sheet1
Table S4
ACTIN:
F: 5′‐GCACCGTCAAGGCTGAGAAC‐3′
R: 5′‐TGGTGAAGACGCCAGTGGA‐3′
HEPH:
F: 5′‐TCCTTGTGGCCTCAACTGAC‐3′
R: 5′‐AGCTGGAAGCCACTATGTCAC‐3′
ACLY:
F:5′-GGACTTCGGCAGAGACAGG-3′
R:5′-CTTGCCCCACTTTTGGCATC -3′
											0
STEAP4:
F: 5′-CGGCGAAACTTCCCTCTACC-3′
R: 5′-AACAGTTCTTGAGACCTGAGGG-3′
TFRC:
F: 5′-GGAGGACGCGCTAGTGTTC-3′
R: 5′-TCCACATGACTGTTATCGCCA-3′											2
MOXD1:
F:5′-GGCGGCCCTACCTCCA-3′											0
R:5′-CACTCTCACAGTGCTATCCGTT-3′
SNAI3:
F:5’-TGAAAACGCACTCCAGCCAC-3’											0
R:5’-GCAGGCACCATTGATTTCTCTCT-3’
LOXL2:
F:5’CCCTGGGGAGAGGACATACA-3’
R:5’-ATGGAGAATGGCCAGTAGCG-3’											0
OXSM
F:5′-CCATGGTGATGCTGGTCACA-3′											2
R:5′-AAGCAGCAGCCATACACCTTA-3′
MT1A:
F:5ʹ-CTCCTGCAAGAAGAGCTGCTG-3ʹ											3
R:5ʹ-CAAGTTTGTGCAGGTCACTCT-3ʹ
S100A5:
F:5ʹ-ACTCCTCGATATCAGAGCTGCAC-3ʹ											3
R:5ʹ-GTCACCATAGTGGTCAGGGC-3ʹ
NDOR1:
F:5′-GACTCCTCATACGCCAAGTTCA-3′											1
R:5′-CAGAACCCTGTCCCACAAGT-3′
SNCB:
F:5′-ACTCTCCGCGGCCCT-3′											1
R:5′-TCTCGGGTCTTGCTTCCGAC-3′
GLCM:
F:5′-CGCACAGCGAGGAGGAGTTT-3′											0
R:5′-AATCCAGCTGTGCAACTCCAA-3′
GPX1:
F:5′-CAGTCGGTGTATGCCTTCTCG-3′
R:5′-GAGGGACGCCACATTCTCG-3′
